# Supplementary material for: A phylogeny-based sampling strategy and power calculator informs genome-wide associations study design for microbial pathogens
Source: Genome Med. 2014 Nov 15;6(11):101. doi: 10.1186/s13073-014-0101-7 (PMC4256898; doi:10.1186/s13073-014-0101-7)
Supplement: Additional file 3: — Mycobacterium tuberculosis strains multiple sequence alignment file. [file 13073_2014_101_MOESM3_ESM.zip]

Archive with 1 entries (1 files):
- 13073_2014_101_MOESM2_ESM.phy
