# Supplementary material for: A phylogeny-based sampling strategy and power calculator informs genome-wide associations study design for microbial pathogens
Source: Genome Med. 2014 Nov 15;6(11):101. doi: 10.1186/s13073-014-0101-7 (PMC4256898; doi:10.1186/s13073-014-0101-7)
Supplement: Additional file 3: — Mycobacterium tuberculosis strains multiple sequence alignment file. [file 13073_2014_101_MOESM3_ESM.zip › 13073_2014_101_MOESM2_ESM.phy]

 19  4056
T92         CGTCAGCCGCGCCAAAACGTCATCAGCGCACTACTCCCCCCCTTCTCATGGGCGGCGGCCTGCTTTGGTTAAATTAGTGGCCCCAGTATCCGACGCTCAGAGGCTTGGCGAGTCCATCCAGCTGCGGCCTGACTCTAGAGGGCGCGATTTATGTGGGCGTTCTACGAACGTGCACTGGTAGGCTACCCCATCGAAGGCGTGCTCGCGTCCGCATCAATCGGCGGAGGCAGAGCTCGCAACGAACCGCCCCCAGGTGGCACGGCATCCGCAGTGCAGAGCCGTCCTGTCACGCACGAGGCCCGCACCCGAGTGCCCGCGTAAAGCAGACCGCAGGCCACCTCGTGTATATGGAGGCCCAGGCTCGTATGACACAAGGCGTTAGTTTGTATACCAATACCTGTCGCGGAACCAGGCGCTCCGATTTGGCGTCTGAGCCAACCGGCGCTGGAGCCGCGCTGCGTATGTCACGCTAGATCCCCTCCAGGCATTTAGACGGGCGGCCACCGCCAGCCGGCAGCATGGGGAGTTTTCGTTATCCTCGCGAGAGCAGTTTCTCGCTCCTGACCAGGAGTTCCTACCTTGGCGACTGGGCTCGCCATATTCGGAGTGTTTATTCCCCCGACACGCGGCGGTCCGCCCGTCGCAACCGTAGACGCTCCAGCCGGCAGGCATTTCTGGATCGTCCTCCGTACAGGTACGTCGCACTCGGGCGACACGCCCAATCCCCCCACTATCTCCAAGAGGTGCGCCCAAGTCCCGCTGCCGCGCCGCTACCATCACCTGCGTTCGGCGCCATTGTCGGCCCACTGTGCTACCCCCCGGAACGCTGCGCGAGGAGAGTGCAACTAGGGAGACACCCCCCCACTACGCTGGCCCTGGCGCATTGTGTAGACATCGCATTACATTCCATGTCGAAAACAGGCTCACCTCGAAATACAGCTTGAAGACAGTCAGTAGCCTACTGGGCCGACGGACGGCCGAACTCTCACCTGGATTGCCGTATGGGAACCTCCTAAGTCCCCAACCGCTGAGCTGTCGTGTTGCAACTGATGGGTGCGGACTGCTCTCCCCGGCGCCCCTCCTAGCGTACGACAACCTTTGCTCACCCATCCCCCTCCTAACCAAACGGTCACGAGGCAGCGTCTATGCACCGCCGGCCTGTTTAGTCGCGGTCCTACACAAACCCCTGGCTGGCAATCTGGCCGAGATTGGCATCGACATCACGACCCCACTGGTCCCGCTAGGGGGGGGGGGGCGTCCTCGTGTTGGCGATGGTCTACCCAGGGGTTGTTCTGTCAACCAGTTATACGGTATTTGTCCACATTTAGGAGGCTCTTCTCCAAGCCAATACCGCCAAGACGGGACTCGCCACGCATACTGCTAGATGCGGACCCGGTATAGGGGCGGGACGAGCAGGTTAGGCGAGACCATTATGGGTCAGGGCGATGGTGGGTGTCGGAGGCCGGTGGGCGGCGGACAGACCGGCTCCCCTTTCATTAGACTTCGAGTATCAGAATCCCGACAAGGCGTTCAGCCAGCTCGCGGGTGACGTGGTTCACACGGGCGAACTGGGGCCACTGCGCCGGAAGCATGCTTCCGATATACGCGCAGTCTGTCGTCGCCACGGTTACTTGGGTGAGGAAAGCATCGCGCCACAAGTTCACTGTTCGGATCGTACGTATGCAAGTGCCCTCCGGGTAAGCCCGGCAGGGTGGAGCTGCTAAGGGGCCCTCGGCCGGTTGCGGCCCGAGCACGTACCGCGGCCCGTTAGTAGCTTCACAGTCTGGTAACCGTCCGAGACTGGAGTGACCGTCTACGGCCTCTGCGCTCTGCTTGCGCTCGTAATCGCTAACGGCAGGCGCACATTTCTCAGGTCCACGAACGATGCCGGGGTAGTACTGCGGGACCGCAAAAGTGCCATCCGCGCGAAGCAACCGGCTCTACCAACTAGCTGGTGTGCCCACAGGGGAGCTTAGCTGCGACAGATTTACAGGTGGGCTTCTGTCATGAGCCGGCGTAATAATCATAACAGCAATCTCGTTTGCCTAAGAAGCAGAGCCAGACTTCGTCGTTGACATTGTAGCCTCTCTGCGAGCGCTTCGTAGGTGCGCTGGCCGCGGCCAGTATTGGACCCCAGAGCCACAAGGCGTTATGGGGTGCACTGCTAGCGCACGGCGCAAGACAGACCATCGGGGCGTAAGACCGTGGGTGCAGGCCGTGGCTGGCCACGGACGGTCCACGCCGATTATCATGGGACGAGACCCCCCGTCTGTAGACGCATACTGCCCTCACAAAAAAGAAAGGACTGCTCGACGCTGGACATTCGGCCAGTTCCAGCACTCTTGCACCCGTCTGGGCCGTCATAAACTCAATACAGGAATGAACGGGTGCTAATGCCATTGTGTATGCCGCGGCCCTATCCTACATCGGTGGGGGCACGGCTCCCTGCCGATTGCGGTGGGTGCGGACCGAAGAAATATCGCGGCGGGGGTTTCCGACCTGTGGAGAGAGGTACGGCGAGGTAAGGTGTTTCCGGGAGAATCGATCGGGGGTGGCCATCGGTGCGTTGGTAGCGCTCTTCGCGGGACCTTCTGCGTGGGAACTCCGCGATAGGACTCCGCGACGCGGTCCCGAAACGTGTCCGTGTAATGACTGCCGTACCGGAGGGCGGACAAGCTGTCCGTAGCGACTGCCAGGGTCTTAATAGCCGCGGCCGGGGGGGCCCTAGGGGCGCAGTCTAGTGCGGAGAACCTAACGGATCCTCCGCGCAAATGAGCGGCATCACAATTGCGGGGCCGGTTGTTCCACTCCGGCAACTCCCGTGTTAACAGGGGGAGAGGTGAGAGATCCTAACGACCAACGGTACACGATTGCCTTTATATCCCGCAGATGTGTCCTGGGGAAAAGGCGCCAAGGGCGCGTTTAAAGAGTCCCTGGGTCGTCGCGGGGCGCAAGATTCTTACGGAGCCTTGACCGGTAGTCGGCAGGCGCGTACTCACGCAAAATGACATGGTCAGGATCGGATCGCTCCGTATCGGCGGCGGATCAGTGGCTTCATCCTAAGGCTAGCTCTGACCAGTGGGAAGGCCCCGGACATTGAGACAGGGTGGTCGCTGGCGTCCGGCACGAAGTGGGAGTCCTCGGACGACGTAATGCGGAGCGCAGCACGGTTGGAGATTGCCTGCCGGGGTCGGGCGAGGTACCTTGACCGGGGACAGACCCGCTTGAGCGGGACGCTGCTAGGCTCGCGTGCGAGGCGACGGTGCGCTGGCGAATGGGGCGTTTGGGTACGGGTACGCTGCGATTAACGGGGACGTGACGTCATGTGCACAGTAGCCAGGAGCGCCCCATGCGGCAGCCACGTATGTGAGGTACGCGTCCGCGGGAGTGGCTTCTAATGGCCGGGCCCCCCGCGCCCCACCGGGACGTCACGGTACACGTCGTTAGTAATCTCTTGCTACTACCTCAGGTCGTGCCCTGCGGCGTGGCTACCCGACCACGTGGATCGCGTCCTGCTTCCGTCGGTCACGAAGCGCCTTCCCGCCCTGCGCGCGTCTCGCCATGACGACATGGCCCCTCTGGTTTGCGGCCAAGCCACGGAGGCAGTGGGGCCAGTAGCGAAACGGTGTAAAACCGGCTGCCGGGAGTCGACCTCCCTCATGTATAAGGTGTCCATGGCCCAGCCTGCCAGCCTCGATCGCCCCGCCGGCCCGAATCAGCCGAAGTGTAGTGGCTACGCGGGGTGTCCCGCGGAGCTTGCAGCTTAACACCTACCCCGCCGCCTATCGGAAACGTTTATCCGTACCGACGGTAGCGTACGGGTTGCTCGGCGTATAGGCGCGGGCTGGGCACCGTTTGCCAACACGAGTGGCCACGCTATCCTCCCTCCGCCTGTCGCTTTGTGCGTCCCCCGGCTTCCCCGAACGCGTCTATGCTCCTCGCACGTCTCCATAGACACGGACTAGTGCTCTAGCCATTCGGTGCTATGGACTGCCTCGCACCTTCCGAGCTACTCACGCCCGCCAGTCTTAGTCTCATGCTTCCAATCCTCATAGG
R439HiQ     CGCTAGCCTCGTCAAGACATCAGTAGCACGCTATGTCCCACCCCCCCATGGACGGCAACGTCCCTCAACCGAGCGGGCGACCCAAATATCCTACGCCCGGAGGCTTGACGCCTGCAGCCTGCCGCGTCCCTGCTCCAGAGGTTGCGATTTACGCGGGCATGCTACGAGCATATAAGAGTAAACTACCCCGCGGTAAATCTGCACGCGTCCGCAGTGGTTGGCAAAAGTAGAGCGCGCGACGAGTCGCCTCTGCGTGTCGAAGCATCCATGCTACAGGGCCGTCCCGGTACGCGTGAGGTACGCGTCCGAGTGCCGGCCCCGAACGCACCGCACGGCCCCTCGTGCCCTCGAAGATCCAGGCCCGTCCGACACAGGACTTCGGTTCGCACTCCCGTGCCTGCCGCGGGGCTGAGCCTTCAAGTCTGGGGTTTCAGGCGATCGGTGTCGGCGTCGCGCCAGGCGCGTCGCCCCGCATCTCTTGCAGGCGCCTAGACAGGCGCCTACTGCGATCCGCTACCGGGGGGGGTCTTCGTGAGCTCAACAGGAGGGGCTTCGTGCCCCCGCCCGTGAACTCATCCCGTGACGATTGGGTCAGCCATGCCCGGGGTTCCCATACTCCACGTACGCGGCAGCCCGCGAGTCACACCCGCGAATACTCGAGTCGGCGGGCACTGTCGGATCCTACTATCCACCAGCATGTGTCACTCGGGAGACGCGCTCAGTCCTCCCCCTATCCCCGAGCGACGCGCCCAAGCCAGGCAGCCCCACCACTACCTTAACACGCGCTCGGTGCCATTATCGGCGCACCGTTTCCGCTCCCAAAAAACCGCGCGTGGAGGGCGCAACCAGCTGGGCACGCCCTTACCACGCCGGCCTGGTGGTATGATATACCCGTGGCATGGCGCTCGGTACCGGACCCAAACCCACCCCGAGAGACGGTATGAAGGCAGCCGGGCACCAGCGGCGCTGCTGAACTGTAAAGTCCTCACCTGGGGCGCCGTTTTGGTGGCCTCCAAATCGCCGATTGTATAACTGCCGCATCACAACTAGTGGGTGCGAGACACTCTCTCCGCCGCCCATCCTAGCGTATGACAGTTTGCGTTCGAGCACCCCCATCATACTTCTGCGCGCGCGGAGCCACCCCCGTGCACGGCCGACCTGTGCAGGTACAACTCTGTACAAACTCCGAGATGGCGACATGGCCGAGGTTCATGTCAGCGTCGCGACCACACTGGTTCCGCTTGGGGCGCGGCTGGGTCACGACCTCAGCGGTGGTCTACGCGAGGGCCGGCCTGCTTGGTAGCTGTACGGCGCTCGCCCGCCCCTAGGAGGCTCTTCTCCAAGCCGATATCGTCAAAGGGGGACCCGCCCCGCATATTTCTGAAGGAGGGCCCTATAGCACAATGATACGAGGGGGTGAGGTGAGGGCATCACGGGTCGATCCAGTGATGGGCACCCGGGGCTGATGGGCGACCAACAGACGAGATTCACCTTCATGCGACTCCGCATGCTGCCATTACGCCGAGGCGCGAAGCCGGTTCGTGAGTTACATGAGTTACCCGGGCGGGCGGTAGCTGCTACGCTGGCGGCGGGTTTCCGAAATACGCACCGTCTGCTGCCGTAACACTGATCTGGGCAGCGCAGTCGCCGCTCCGCAGATGTATTGCGAGGATTGCAGGTCCGCAATTGCCTTCTAGATAGGTCCGGCACGGTGGGGCCGGGGGGGGGCACCCGGCAGGTCGCGGGCCAGGGTCATCTGGCGGTCCGCAAGCGCGCGCGAAGGCTGGTGGCCAGCTGAAGCGGCGATAGCCGCGTGCGGCCTCTGCGCTTTGACAACGTCTGTCATCCCCAGCGGCAGGTGCGCGTATCCCAGGCCCAAGACCAATGGCGGGGTCGGACTGCGGGACCGCCAAGGTGCTGCCCGGGCAAAGCAACCAACCCTGCCAGCTGACTGGGGTGCTCATGTGAGGGGTCGGTCGCGACACACTCGCGGGTAGGTGCCTGCCATAAATCATCGTAATAATCATGGCGCCAGATCCGTTTGCTTAGAGAACAAGGCCGGGCTTCGCCCTGGGTAAGGCGGCCCCTCTTCGAGTGTTTCGTAGGGGGGCCGTTCGCAGTCGGCACCAGCTCTCAGAGCCGCTGGTCTTCGTCGCATGCATTCTCCGCGCACGGCATCGGGCGAACCACCGAGGCGTAAGACCACGGATGCAGGCCGGGGCCAATCGCGAGCAACCCCAGCCGACTAGCACGAGACGGTGCCACTCGTCCGGGAGGGTGCACTAGCAGTGCCAAAGAGAGAGCGCCGCTCGACTTCGCGCGCTAGTTTAGTTGCGACACTACTGGCCCCGCCTAGATCGCCGTGGGCTTAATGCGAGGAGGAAGGGGGGTCGGTGCCGCTGTAGATGACGTGAACCCGTCCCGGATGGGGCAGATCCGCACTAGCCCCCGGTCAGGGGGGGGACCCACCAAAGCGATATCGCGCCGGGGGTCTCAGAGCTGTGGGGGGAAGCCCCGCGGGAGAAGGTGCTTCCGAGGTATCCGCCCGGGAATGTCTGTCGGTGCGTTGGCGGCGCCTTCCGCGACGCCGCCTGCGTGGGACTGCCGCGGCAGAGCTTCGTGACGTGGTCCCAAGACGCAGGAGTGCGATGATGTCTATAACGGGAAGCGGCCAAGCTATCCGTGTCGACCACCAAGACCCTGGTAGCCGCGGCCATAAGGTGACCGAGGACGGAGCCGAGTGTATGGACCCTAACGGATCCTCCGCACAAATGAGCGGCGTCACAAGTGCGAGGCTGGCCGTGCAGGCTCGGCAGCTTCCATGTTGATGGGGGGAAGAGCGGGAGGTCCGGCTCCTCAGCGGCAGGCGGGCATTGATATACCCCGCAGACGTGTCTTGGAGGAACGGCCCCGGAGGCGCGCTTGAGGAGCCCCGGGATTACCGCAAGGTGCGGGCCTCGTCCGGGGTCCTGACCAGTAGTTGGCAAGCGCGCGCGCCCGTAAAACAACCTGAGTAGGTTTTGGTCACCGCGTACGAGTGGAGCATCAGTGACCCTACCTCGCGGTCCGGGTTGGCCAGCGGGAGGGCCTCGGGCGTGGATACGGGGTACGAACCGACGCCCGGGATGAAGCGGGGGTCCTCGGACGGCATGACGAAGGGCACGACGAGGCTGGAGGTAGTCCGCGCGGATCGGGCGGGGCACTTTGGCCACGGACGGCCCCAGTTGGGCGGGGCACTGCTATACCCCCACCCGCGCCGACAACGTACGGCTGGAGCGGGAGGTGTATCACCGCTACGCCGTGGTTAAACAGGACCTGGCGTGCCACGCACCGTATCCGGGTGCGCCAGGTCCCGCAGCCGAGTATGCCGAGTACGGGTCCGTGGGAATGGCTCCTGATACCTAGGCTCCCCGCACTCCCCCAGAACGGCGCGGGGCACGCCGCGAGTACTCTCCTCCTACGGCCTCGGACCATCCCCTGCGGCGGGGCTACCGCATGACACGAACCGGGCCCCGCCGCTGTCTGACACCCGGCGCCGTCCGGCCCCGAATACGTCCCGCTAGGGCCACACAGCCCCCCTGGCTGGCGGCTGTGCTACGACGGCAGTGGGGCGGAGGGCGAACCAGTGTGGAGCTAGCTACCCGGGGTCGACCTCCCCCAGACACGCGGTGCCCGCTCTCCGATGTGCCGACCTCGACCGCTCCAGCAGTACACAGCAGCTAAAGGGAGGTGGCTGTCCAGGGGGTCCCGCCAGGTTTGCATTTCCATACTCGCCCCACACGCCCTCACAAACATTTGCCCGCGCCGACGACGGATCACGAGTCGTTCGGCGAACCAGCGCGCCCCGGACGCTGTCCGCTGACGCGGACCACTACACTATTTGCTCTCCGCCTGTCGCTCCGCGCATTCGTCGGATTCCCTCAACGCGGCCAGGCGCTCTCCGTGCCCCCGTAGCCACCGGCCAGCGGGCAGCCTATGCCGTACTCTGGACCCTCCTGCCCACTCCGGTTCACCCACGCCCCTCATGTCTGCCCCCAGGCTCGCGGTCCTCATGGG
R451HiQ     CGCTAGCCTCGTCAAGACATCAGTAGCACGCTATGTCCCACCCCCCCATGGACGGCAACGTCCCTCAACCGAGCGGGCGACCCAAATATCCTACGCCCGGAGGCTTGACGCCTGCAGCCTGCCGCGTCCCTGCTCCAGAGGTTGCGATTTACGCGGGCATGCTACGAGCATATAAGAGTAAACTACCCCGCGGTAAACGTGCACGCGTCCGCAGTGGTTGGCAAAAGTAGAGCGCGCGACGAGTCGCCTCTGCGTGTCGAAGCATCCATGCTACAGGGCCGTCCCGGTGCGCGTGAGGTACGCGTCCGAGTGCCGGCCCCGAACGCACCGCACGGCCCCTCGTGCCCACGAAGATCCAGGCCCGTCCGACACAGGACTTCGATTCGCACTCCCGTGCCTGCCGCGGGGCTGAGCCTTCAAGTCTGGGGTTTCAGGCGATCGGTGTCGGCGTCGCGCCAGGCGCGTCGCCCCGCATCTCTTGCAGGCGCCTAGACAGGCGCCTACTGCCATCCGCTACCGGGGGGGGTCTTCGTGAGCTCAACAGGAGGGGCTTCGTGCCCCCGCCCGTGAACTCATCCCGTGACGATTGGGTCAGCCATGCCCGGGGTTCCCATACTCCACGTACGCGGCAGCCCGCGAGTCACACCCGCGAATACTCGAGTCGGCGGGCACTGTCGGATCCTACTATCCACCAGCATGTGTCACTCGGGAGACGCGCTCAGTCCTCCCCCTATCCCCGAGCGACGCGCCCAAGCCAGGCAGCCCCACCACTACCTTAACACGCGCTCGGTGCCATTATCGGCGCACCGTTTCACCTCCCAAAAAACCGCGCGTGGAGGGCGCAACCAGCTGGGCACGCCCTTACCACGCCGGCCTGGTGGTATGATATACCCGTGGCATGGCGCTCGGTACCGGACCCAAACCCACCCCGAGAGACGGTATGAAGGCAGCCGGGCACCAGCGGCGCTGCTGAACTGTAAAGTCCTCACCTGGGGCGCCGTTTTGGTGGCCTCCAAATCGCCGATTGTATAACTGCCGCATCACAACTAGTGGGTGCGAGACACTCTCTCCGCCGCCCATCCTAGCGTATGACAGTTTGCGTTCGAGCACCCCCATCATACTTCTGCGCGCGCGGAGCCACCCCCGTGCACGGCCGACCTGTGCAGGTACAACTCTGTACAAACTCCGAGACGGCGACATGGCCGAGGTTCATGTCAGCGTCGCGACCACACTGGTTCCGCTTGGGGCGCGGCTGGGTCACGACCTCAGCGGTGGTCTACGCGAGGGCCGGCCTGCTTGGTAGCTGTACGGCGCTCGCCCGCCCCTAGGAGGCTCTTCTCCAAGCCGATATCGTCAAAGGGGGACCCGCCCCGCATATTTCTGAAGGAGGGCCCTATAGCACAATCATACGAGGGGGTGAGGTGAGGGCATCACGGGTCGATCCAGTGATGGGCACCCGGGGCTGATGGGCGACCAACAGACGAGATTCACCTTCATGCGACTCCGCATGCTGCCATTACGCCGAGGCGCGAGGCCGGTTCGTGGGTTACATGAGTTACCCGGGTCGGCGGTAGCTGCTACCCTGGCGGCGGGTTTCCGAAATACGCACCGTCTGCTGCTGTAACACTGATCTGGGCAGCGCAGTCGCCGCTCCGCAGATGTATTGCGAGGACTGCAGGTCCGCAATTGCCTTCTAGATAGGTCCGGCACGGTGGGGCCGGGGGGGGGCACCCGGCAGGTCGCGGGCCAGGGTCATCTGGCGGTCCGCAAGCGCGCGCGAAGGCTGGTGGCCAGCTGAAGCGGCGATAGCCGCGTGCGGCCTCTGCGCTTTGACAACGTCTGTCATCCCCAGCGGCAGGTGCGCGTATCCCAGGCCCAAGACCAATGGCGGGGTCGGACTGCGGGACCGCCAAGGTGCTGCCCGGGCAAAGCAACCAACCCTGCCAGCTGACTGGGGTGCTCATGTGAGGGGTCGGTCGCGACACACTCGCGGGTAGGTGCCTGCCATAAATCATCGTAATAATCATGGCGCCAGATCCGTTTGCTTAGAGAACAAGGCCGGGCTTCGCCCTGGGTAAGGCGGCCCCTCTTCGAGTGTTTCGTAGGGGGGCCGTTCGCAGTCGGCACCAGCTCTCAGAGCCGCTGGTCTTCGTGGCATGCATTCTCCGCGCACGGCATCGGGCGAACCACCGAGGCGTAAGACCACGGATGCAGGCCGGGGCCAATCGCGAGCAACCCCAGCCGACTAGCACGAGACGGTGCCACTCGTCCGGGAGGGTATACTAGCAGTGCCAAAGAGAGAGCGCCCGTCGACTTCGCGCGCTAGTTTAGTTGCGACACTACTGGCCCCGCCTAGATCGCCGTGGGCTTAATGCGAGGAGGAAGGGGGGTCGGTGCCGCTGTAGATGACGTGAACCCGTCCCGGATGGGGCAAATCCGCACTAGCCCCCGGTCAGGGTGGGGACCCACCAAAGCGATATCGCGCCGGGGGTCTCAGAGCTGTGGGGGGAAGCCCCGCGGGAGAAGGTGCTTCCGAGGTATCCGCCCGGGAATGTCTGTCGGTGCGTTGGCGGCGCCTTCCGCGACGCCGCCTGCGTGGGACTGCCGCGGCAGAGCTTCGTGACGTGGTCCCAAGACGCAGGAGTGCGATGATGTCTATAACGGGAAGCGGCCAAGCTATCCGTGTCGATCACCAAGACCCTGGTAGCCGCGGCCATAAGGTGACCGAGGACGGAGCCGAGTGTATGGACCCTAACGGATCCTCCGCACAAATGAGCGGCGTCACAAGTGCGAGGCTGGCCGTGCAGGCTCGGCAGCTTCCATGTTGATGGGGGGAAGAGCGGGAGGTCCGGCTCCTCAGCGGCAGGCGGGCATTGATATACCCCGCAGACGTGTCTTGGAGGAACGGCCCCGGAGGCGCGCTTGAGGAGCCCCGGGATTACCGCAAGGTGCGGGCCTCGTCCGGGGTCCTGACCAGTAGTTGGCAAGCGCGCGCGCCCGTAAAACAACCTGAGTAGGTTTTGGTCACCGCGTACGAGTGGAGACTCAGTGACCCTACCTCGCGGTCCGGGTTGGCCAGCGGGAGGGCCTCGGGCGTGGATACGGGGTACGAACCGACGCCCGGGATGAAGCGGGGGTCCTCGGACGGCATGACGAAGGCTACGACGAGGCTGGAGGTAGTCCGCGCGGATCGGGCGGGGCACTTTGGCCACGGACGGCCCCAGTAGGGCGGGGCACTGCTATACCCCCACCCGCGCCGACAACGTACGGCTGGAGCGGGAGGTGTATCACCGCTACGCCGTGGTTAAACAGGACCTGGCGTGCCACGCACCGTATCCGGGTGCGCCAGGTCCCGCAGCCGAGTATGCCGAGTACGGGTCCGTGGGAATGGCTCCTGATACCTAGGCTCCCCGCACTCCCCCAGAACGGCGCGGGGCACGCCGCGAGTACTCTCCTCCTACGGCCTCGGACCATCCCCTGCGGCGGGGCTACCGCATGACACGAACCGGGCCCCGCCGCTGTCTGACACCCGACGCCGTCCGGCCCCGAATACGTCCCGCTAGGGCCACACAGCCCCCCTGGCTGGCGGCTGTGCTACGACGGCAGTGGGGCGGAGGGCGAACCAGTGTGGAGCTAGCTACCCGGGGTCGACCTCCCCCAGACACGCGGTGCCCGCTCTCCGATGTGCCGACCTCGACCGCTCCAGCAGTACACAGCAGCTAAAGGGAGGTGGCTGTCCAGGGGGTCCCGCCAGGTTTGCATTTCCATACTCGCCCCACACGCCCTCACAAACATTTGCCCGCGCCGACGACGGATCACGAGTCGTTCGGCGAACCAGCGCGCCCCGGACGCTGTCCGCTGACGCGGACCACTACACTATTTGCTCTCCGCCTGTCGCTCCGCGCATTCGTCGGATTACCTCAACGCGGCCAGGCGCTCTCCGTGCCCCCGTAGCCACCGGCCAGCGGGCAGCCTGTGCCGTACTCTGGACCCTCCTGCCCCCTCCGGTTCACCCACGCCCCTCATGTCTGCCCCCAGGCTCGCGGTCCTCATGGG
M73LQ       CGCTAGCCTCGCCAAGACATCAGTAGCACGCTATGTCCCACCCCCCCATGGGCGGGGGCGTCCCTCAGCCGAGCTGGCGACCCCAATATCCTACGCCCGAAGGCTTGACGCCTGCATCCTGCCGCGTCCCTGCTCCAGAGGTTGGGATTTACGCGGGCATGCTACGCGCGTATAATAGTAAACTACCCCGCGGTAAACGTGCACGCATCCGCAGCGGTTGGCGAAAGTAGAGCGCGCGACGAGTCGCCTCTGCGTGTCGCAGCATCCATGCTACAGGGCCGTTCCGTCACACGTCAGGTACGCGTCCGAGTGCCGGCCCCGAACGCACCGCACGGCCCCTCGTGCCCACGAAGACCCAGGCCCGTCCGACGCAGGACTTCGGTTCGCACTCCCGTGCCTGCCGCGGGGCTGAGCCTTCAAGTCTGGGGTTTCAGGCGATCGGTGTCGGCGTCGCGCCAGGCGCGTCGCCCCGCATCTCTTGCAGGCGCCTAGACAGGCGCCTACTGTCATCCGGTAGCGGGGGGGGCCCTCCTGAGCTCAACGGGAGGGGCTTCGTGCCCCCGCCCGTGAACTCCTCCTGTGACGATTGGGTCAGCCATGCCCGGGGTGCCCATACTCCACGTACGCGGCAGCCCGCGAGTCGCACCCGCGAATGCTCGAGTCGGCGGGCACTGTCGGATCCTACTATCCACCGGCATGTGTCACTCGGGAGACGCGCTCAGTCCTCCCCCTATCCCCGAGCGACGCGCCCAAGCCAGGCAGCCGCACGACTACCTTAACACGCGCTCGGTGCCATTGTCGGCGCACCGTGTCACCTCCCAAAAAGCCGCGCGTAGAGGGCGCAACCAGCTGGGCACGCCCTTACCACGCCGGCGTTGTCGTATGGTATACCCGTGGCATTGCGCTCGGTACCGGACCCAAACCCACCCCGAGGGACGGTATGAAGGCAACTGGGCGCCAGCGGCGCTGCTGAACTGCAAAGTCCTCACCTGGGGCGCCGTTTTGATGGCCTCCAAATCGCCGATTGTATAACTGCCGCATCGCGGCCGGTGGGTGCGAGACATTCTCTCCGCCGCCCATCCTGGCGTATGACAGTCTGCGTTCGAGCACCGCCATCATACTCCTGCGCGCGGGGAGCCACCCCCATGCACGGCCGACCTGTGCAGGTACGACCCTGTACAAACTCCGAGCTGGCGACATGGCCGAGGTTCATGTCAGCGTCGCGACCACACTGGTTCCGCTTGGGGCGGGGCTGGGTCACGACCTCAGCGGTGGTCTACGCGAAGGCCGGCCTGCTTGGTAGTTGTACGGCGCTCGCCCGCCCCTAGGAGGATCTTCTCCAAGCCGAGGTCGTCAAAGGGGGCCCCGCCCCGCATATTTCTGAAGGAGGGCCCTATAGCACAACGATGCCAGGGGGTGAGGTGAGGGCATCACGGGTCGATCCAGTGATGGGCACCCGGGGCTGGTGAGCGGTCAACAAACGAGATTCCCCTTCATGCGACTCCGAATGCTGCCACTACGCCGAGGCGCGAGGCCGGTTCGCGGGTTACGTGGGTTACCCGGGCCGACGGTGGCTACTACGCTGGCGGCGGGTTTCCGGAATACGCACCGTCTGCTGCCGTAACACTGATCTAGGCGGCGCAGTCGCCGCTCCGCAGATGTATCGCGAGGACTGCAGGTCCTCAATTGCCCTCTAGATAGGTCAGCCACGGTGGGACCGGGGGGGGGCACCCGGACGGGCGCGGGCCAGGGACATCTCGCGGTCCGCAAGCGCGCGCGAAGGCTGGTGGCCAGCTGAAGCGGCGATAGCCGCGTGCGGCCTCTGTGCTTTGACAACGCCTGTCGTCCCCAGCAGCAGGTGCGCGTATCCCAGGCCCAAGACCAATGCCCGGGCCAGGGTGCGGGACCGCCAAGGTGCTGCCCGGGCAAAGCAACCAACCCTGCCAGCTGACTGGGGTGCTCATGTGGGGGGTCGGTCGCGACACACTCGCGGGTAGGTGCCTGCCATAAATCGTCGTAATAATCATGGCGCTAGATCCGTTTGCTTAGAGAACAGGACCGGGCTTCGCCCTGGGTAAGGCGGCGCCTCTTCGAGTGTTTCGTAGGGGGTCCGTTCGCAGTCGGCATCAGCTCTCAGAGCCGCTGGTCGTCGTGGGGTACATTGTCAGCGCACGGCATCGGGCGAACCACAGGGGCGTAAGACCACGGATGCAGGCCAGGGCCAATCGCGGGCAACCCCAGCCGATCAGCACGAGACGGTGCCACTCGTCCGGGAGGATGCACTAGCAGTGCCAAAAAGAGAGCGCCGCTCAACTTCGCGCGCTAGTTTAGTTGCGACACTATTGGCCCCGCCTAGGCCGCCGTGGGCTTAATGCGAGGAGGAAGGGGGGTCGGTGCCGCTGTAGATGCCGTGAACCCGTACCGGATGGGGCAGATCCGCACTAGCCCCCGGTCAGGCTGGGGACCCACCAAAGCGATATCGCGCCGAGGGTCTCAGAGCTGTGAGGGTAAGCCTCGCGGGGGAAGGTGCTTCCGAGGTAACCGCCCGGGAATGTCTGTCGGTGCGTTGGCGGCGCCTTCCGCGACGCCGCCTGCGCGGGGCTGCCGCGGCAGGGGTTCGTGACGTGGTCCCGAGACGCGGGAGTGCGATGATGTCCATAACGGGAAGCGGCCAAGCTATCCGTGTCGACCACCAAGACCCTGGTAGCCGCGGCCATAAGGTGCACGAGGGCGGAGCCGAGCGTAGGGACCCTAACGGATCCTCTGCACAAATGAGCGGCGTCACGAGGGCGAGGCTGGCCGTGCAGGCTCGGCAGCTTCAATGTTGATGAGGGGAAGAGCGGGAGGTCCGGCCCCCCAGCGGCAGGCGGGCATTGATAGACCCCGCAAACGTGTCCTGGGGGAACGGCCCCGGAGGCGCGCTTGAGGAGCCCCGGGATTACCGCAAGGTGCGGGCCTCGTCCGGGGTCCTGACCAATAGTTGGCAAGCGCGCGCGCCCGTAAAACAATCTGAGTAGGTTTTGGTCACCGCGTATGAGTGGAGGATCAGTGGCCCTACCTCGCGGTCCGCGTTGACTAGCGGGAGGGCCTCGGGCGTTGATACGGGGTACGAACCGACGCCCGGGATGAAGCGGGGGTCCTCGGACGGCATGACGAAGGGCACGACGAGGCTGGAGGTAGTCCGCGCGGATCGGGCGGGGCACTTTGGCCACGGACGGCCCCAGTTGGGCGGGGCACTGCTATACCCCCACGCGCGCCGACAACGCACGGCTGGAGCGGGAAGTGTATCACCGGTACGCCGCGGTTAAACAGGACCTGGCGTGCCACGCACCGTATCCGTGTGCGCCAGGTCCCGCAGCTGCGTATGCCGAGTACGGGTCCGTGTGAATGGCTTCTGATACCTAGGCTCCTCGCACTCCCCCAGAACGGCGCGGGGCACGCCGCTAGCACTCTCCTCCTACGGCCTCGGACCATGCCCTGCGGCGGGGCTACCGCATGACACGAACCGGGTCCCGCCGCTGTCTGACACCCGGCGCCGTCCGGCCCCGCACACGTCCCGCTAGGGCGACACAACCTCCCTGGCTGGCGGCCGTGCTACGACAGCAGTGGGGCGGAGGGCGAACCAGTGTGGAGCCAGCTATCCGGGGTCGACCTCCCCCAGGCACGCGGTGCCCGCTCTCCGATGTGCCGGCCTCGACCGCTCCAGCAGTCCGCAGCAGCTAAAGGGAGGTGGCTGTCCAGGGGGTCCGGCCAGGTTTGCATTTCCATATTCGCCCCATCCGCCCTCAGAAACATTTGCCCGCGCCGACCACGGATTACGGGTCGTTCAGCGTACCGGCGAGCCCCAGACGCTGTCCGCTGACGCGGACCACCCCACTATTTGCTCTCCGACTATCGCTCCACGCATTCGCCGGATTCCCCCAACGCGGCCAGGCGCTCTCCGTGCCCCCGTAGCCACCGACCAGCGCGCAGCCTATGCCGTACTCTGGACCCTCCTGTCCCCTCCGGTCCACCCACTCCCCTCATGTCTACCCCCAGGCTCGCGGTCCTCATGGG
M95HiQ      CGCTAGCCTCGCCAAGACATCAGTAGCACGCTATGTCCCACCCCCCCATGGGCGGGGGCGTCCCTCAGCCGAGCTGGCGACCCCAATATCCTACGCCCGAAGGCCTGACGCCTGCATCCTGCCGCGTCCCTGCTCCAGAGGTTGGGATTTACGCGGGCATGCTACGCGCGTATAATAGTAAACTACCCCGCGGTAAACGTGCACGCGTCCGCAGCGGTTGGCGAAAGTAGAGCGCGCGACGAGTCGCCTCTGCGTGTCGCAGCATCCATGCTACAGGGCCATCTCGTCACGCGTGAGGTACGCGTCCGAGTGGCGGCCCCGAACGCACCGCAGGGCCCCTCGTGCCCACAAAGACCCAGGCCCGTCCGACACAGGACTTCGGTTCGTACTCCCGTGCCTGCCGCGGGGCTGAGCCTTCAAGTCTGGGGTTTCAGGCGATCGGTGTCGGCGTCGCGCCAGGCGCGTCGCCCCGCATCTCTTGCAGGCGCCTAGACAGGCGCCTACTGTCATCCGGTAGCGGGGGGGGCCTTCCTGAGCTCAACGGGAGGGGCTTCGTGCCCCCGCCCGTGAACTCCTCCTGTGACGATTGGGTCAGCCATGCCCGGGGTGCCCATACTCCACGTACGCGGCAGCCCGCGAGTCGCACCCGCGAATGCTCGAGTCGGCGGGCACTGTCGGATCCTACTATCCACCGGCATGTGTCACTCGGGAGACGCGATCAGTCCTCCCCCTATCCCCGAGCGACGCGTGCAAGCCAGGCAGCCGCACGACTACCTTAACACGCGCTCGGTGCCATTGTCGGCGCACTGTGTCACCTCTCAAAAAGCCGCGCGTAGAGGGCGCAACCAGGTGGGCACGCCCTTACCACGCCGGCCTTGGCGTATGGTATACCCGTGGCATTGCGCTCGGTACCGGACCCAAACCCACCCCGAGGGACGGTATGAAGGCAACTGGGCGCCAGCGGCGCTGCTGAACTGCAAAGTCCTCACCTGGGGCGCCGTTTTGATGGCCTCCAAATCGCCGATCGTATAACTGTCGCATCGCGGCTGGTGGGTGCGAAACACTCTCTCCGCCGCCCATCCTAGCGTATGACAGTCTGCGTTCAAGCACCGCCATCATAATCCTGCGCGCGGGGAGCCACCCCCATGCACGGCCGACCTGTGCAGGTACGACCCTGTACAAACTCCGGGCTGGCGACACGGCCGAGGTTCATGTCAGCGTCGCGACCACACTGGTTCCGCTTGGGGCGGGGCTGGGTCACGATCTCAACGGTGGTCTACGCGAAGGCCGGCCTGCTTGGTAGTTGTACGGCGCTCGCCCGCCCCTAGGAGGCTCTTCTCCAAGCCGATATCGTCAAAGCGGGCCCCGCCCCGCATATGTCTAGAGGAGGGCCCTATAGCACAACGGTACGAGCGGGTGAGGTGAGGGCATCACGGGTCGATCCAGTGATGTGCACCCGGGGCTGGTGAGCGGCGGACAGACGAGATTCCCCTTCATGCGACTCCGAATGCTGCCACTACGCCGAGGCGTGAAGCCGGTTCGCGGGTTACGTGGGTTACCCGGGCGGACGGTGGCTACTACGCTGGCGGCGGGTTTCCGGAATACGCACCGTCTGCTGCCGTAACACTGATCTAGGCGGCGCAGTCGCCGCTCCGCAGATGTATCGCGAGGATTGCAGGTCCGCAATTGCCCTCTAGATAGGTCCGCCACGGTGGGACCGGGGGGGGGCACCCGGCCGGGCGCGGGCCAGGGACATCTCGCGGTCCGCAAGCGCGTGCGAAGGCTGGTGGCCAGCCGAAGCGGCGATAGCCGCGTGCGGCCTCTGTGCTTTGACAACGCCTGTCGTCCCCAGCGGCAGGTGCGCGTATCCCAGGCCCAAGACCAATGCTCGGGCAGGACTGCGGGACCGCCAAGGTGCTGCCCGGGCAAAGCAACCAACCCTGCCAGCTGACTGGGGTGCTCATGGGGGGGGTTGGTCGCGACACATTCGCGGGTGGGTGCCTGCAATAAATCGTCGTAATAATCATAGCGCTAGATCCGTTTGCTTAGAGAACAGAACCGGGCTTCGCCCTGGGTAAGGCGGCGTCTCTTCGAGTGTTTCGTAGGGGGTCCGTTCGCAGTCGGCATCAGCTCTCAGAGCCGCAGGTCGCCGTGGGGTACATTGTCAGCGCACGGCATCGGGCGAACCACAGGGGCGTAAGACCACGGATGCAGGCCGGGGCCAATCGCGGGCAGCCCCAGCCGATCAGCACGAGACGGTGCCACTCGTCCGGGAGCGTGCACTAGCAGTGCCAAAAAGAGAGCGCCGCTCAACTTCGCGCGCTAGTTTAGTTGCGACACTATTGGCCCCGCCTAGGCCGCCGTGGGCTTAATGCGAGGAGGAAGGGGGGTCGGTGCCGCTGTAGATGCCGTGAACCCGTCCCGGATGGGGCAGATCCGCACTAGCCCCCCGTCAGGGTGGGGACCCACCAAAGCGATATCGCGCCGAGGGTCTCAGAGCTGTGGAGGGAAGCCCCGCGGGGGAAGGTGCTTCCGAGGTAACCGCCCGGGAATGTCTGTCGGTGCGTTGGCGGCGCCTTCCGCGAGGCCGCCTGCGTGGGACTGCCGCGGCAGGGGCTCTTGACGTGGTCCCGAGACGCGGGAGTGCGATGATGTCCATAACGGGAAGCGGCCAAGCTGTCCGTGTCGACCACCAAGACCCTGGTAGCCGCGGCCATAAGGTGCACGAGGGCGGAGCCGAGTGTAGGGACCCTAACGGATCCTTCGCACAAATGAGCGGCGTCACGAGTGCGAGGCTGGCCGTGCCGGCTCGGCAGCTTCAATGTTGATGGGGGGAAGAGCGGGAGGTCCGGCCCCCCAGCGGCAGGCGGGCATTGATATACCCCGCAAACGTGTCCTGGGGGAACGGCCCCGGAGGCGCGCTTGAGGAGCCCCGGGATCACCGCAAGGTGCGGGCCTCGTCCGGGGTCCTGACCAGTAGTTGGCAAGCGCGCGCGCACGTAAAACAACCTGAGTAGGTTTTGGTCACCGCGTATGAGTGGAGGATCAGTGGCCCTACCTCGCGGTCCCGGTTGACTAGCGGGAGGGCCTCGGGCGTTGATACAGAGTACGAACCGACGCCCGGGATGAAGCGGGGGTCCTCGGAGGGCATGACGAAGGGTACGACGAGGCTGGAAGTAGTCCGCGCGGATCGGGCGGGGCACTTTGGCCACGGACGGCCCCAGTTGGGCGGGGCACTGCTATAGCCCCACGCGCGCCGACAACGCACGACTGGAGCGGGAAGTGTATCACCGGTACGCCGCGGGTAAACAGGACCTGGCGTGCCACGCACCGTATCCGTGTGCGCCACGTGCGGCAGCCGCGTATGCCGAGTACGGGTCCGTGGGAATGGCTTCTGATACCTGGGCTCCTCGCACTCCCCCAGAACGGCGCGGGGCACGCCGCTAGCACTCTCTTCCTACGGCCTCGGACCATGCCCTGCGGCGGGGCTACCGCATGACACGAACCGGGTCCCGCCGCTGTCTGACACCCGGCCCCGTCCGGCCCCGCACACGTCCCGCCAGGGCGACACAACCTCCCTGGCTGGCGGCCGTACTACGACGAGAGTGGGGCGGAGGGCGAGCCAGTGTGAAGCCAGCTATCGGGGGTCGACCTCCCCCAGGCACGCGGTGCCCGCTCTCCGATGTGCCGGCCTCGACCGCTCCACCAGTCCGCAGCAGCTAAAGGGAGGTGGCTGTGCAGGGGGTCCGGCCAGGTTTGCATTTCCATATTCGCCCCATCCGCCCTCAGCAACATTCGCCCGCGCCGACCACGGATTACGGGTCGTTCAGCGTACCGGCGCGCCCCAGACGCTGTCCGCTGACGCGGACCACCCCACTATTTTCTCTCCGCCTATCGCTCCACGCATTCGCCGGATTCCCCCAACGCGGCCAGGCGCTCTCCGTGCCCCCGTAGCTATCGACCAGCGCGCAGCCTATGCCGTACTCTGGACCCTCCTGCCCCCTCCGGTCCACCCACTCCCCTCATGTCTAGCCCCAGGCTCGCGGTCCTCATGGG
M01_R0450   CGCTAGCCTCACCAAGACATCGGTATCACGCCATGTCCCATTCCCCCATGGGCGGCGGCGTCTCGCAGCCGAGCTGGTGACCGCAATATCCGACGCCCGGAGGCTTGACGCCTCTATCCTGTCGCGGTCCTGCTCTTTAGGTTGCGATTTACGCGGGCATGCTACGAGTGTACAATAGTAGACTACCCCGCGGTGGACGTTCACGCGTCCGCAGCGGTTAGCGAAAGTAGAGCGCGCGACGAGCCGCCTCTGGGCGGCGCAGTACCTACGCTACAGGGCCGTCTCGTCACGGGTGAGGTACGCGCCCGAAGACCGGCCCCGAACGCACCTCACGGTCCCTCGTACCCACGAAGACCCCAGCCCGTCCGACATAGGGCTTCGGTTCCTACTCCCGTGCCTACCGCGGGGCCGAGCCTTCAAGTCGGGGGTTTCAGGGGATCGGTACCCTCGTCGCGGCGCACGCGGTGACCCGCGTCTCTTCCGGACGCCTAGACAGGCGCCTACCTTCCTCCGGCAGCAGGGGGGGTCTTCGGGAGCTCAACGGGAGGGGCTTCTTGCCCCCGACCGTGAGTTCCTCCCGTGACTATTGGGCCAGTCGTACCCGGGGTGCCCATACCCCACATACGCGGCAGCCCGCCAATTGCAACCGCGAATGCTCGAGCCGGCGGGCACTGTCCGAGCCTCTTATCCACCGGCATGTCTTACTCCGGAGACGCGCTCAGTCACCCCCCCCTCTCCGAACGACGTACCCAAATCACGCAGCCGTATCACTCCCTTCACACGTGCTCGCTGCTATTGTAGACGCAGCGTGTCACCTTCCAGCAAGTCGCGCGAGGAGGGCGCAACCAAGTGGGCCCCCCCTTACCACGCCAGCCCTGGCGCATGGTGTACCCGTGGCATTACGTTCGGCACCGGACCCAAACCCACTCCGAAAGACGGTATGAAGGCAGCCGGGCGTTAGCGGCTCCGCTGGACTGCAGAGTCCTCACCTGGGGCGTCGTATTGGTGGCCTCCAAGTTCCCGATCGTATGGTTGCCGCATCGTAACTGGTGGGTGTGGGATGCTCTCTCCGCCGCCCACCCCAGCGTATAACAGCCTGCGTTCGAGCCCCCCCATCATAATCCTGCGCGTGCCGAGCCACCTCCACGCACGGCCGACCCGTGCAGGTGCGGTCCTGTACAAACTCCGAGCTGGCGACCTGGCCGTGGTTCACGTCGATGTAGCAACGACACTGGTTCCGCTAGCGGCGGGAGTGGGTCACGGTCTCAGCGGTGGCCTACGAAAGGGCTGGCCGGCTTGGCAGTTGTGCGGCGTTCGCCGGCCCCTGGGAGGCTCTTCTCCAAGCGGATATCGTCAAGGCGGGACCCGCCCCGCATACTGTTGGAGGAGGGCCCGGTATAGGGACGGGACGAACGGGTTAGCTAAGGGCATCACGCGTCGATCTAGCGATGGGCGCCCGGGGCTGGTGGGCGGCGGAAAGACCAGATCCCCCTTTATGCGAATTCAAATGCCGCCATCCTTCCGAAGCGTGAAGCCGGTGCGCGGGTTACGTGGGTTATCTGGGCGGACGGGGGGTACTGCGTCGACGGCGGGTTTCCGATATACGCACCGTCTGCCGCCGTAACACTGACCTGAGCGGGGCAGGCGCCGGTCCGAAGGTGTCTTGTGAGGATTGCACCTCCGCAATTGCCCTCCAGACAGGCCCGGTGCAGCGAGGCTGCTGGGCGGCCCCCGGCCGGTCGCGGGCTGGGGACATCTCGTGGTCCGCAAGTGCGCGAGCAGTCTGGTGGTCAGTTGAGGCTGCGGTAGCCGTGTGCGGCCTCTGCGCTCTGACAACGCCTGTCATCGCCAGCGGCAAGTACGCGTATCCCAGGTCCACTACCGATGCCGGGATAGGGCTGCGGGACCGCCAAGGTGGTGCCTGCGCAAGGCAACCGACCCTGTAAGTTGACTGGGGTGCTCTCGTGGGGGCTTGGTCGCGACACACTCGCGGGCGGGTGTCTGCCATGAATCGTCGCAATAATCATGGCGCCGGATTCGTTTGCCTAGAGAACAGGGCCGGACTTCGCCCTGAGTAAGGCGGCCTCTCTGCAAGCGCTTCGTGGGTAGGCCGGTCACGGCCGGCCTCAGCCCCTCGAGCCGCTGGTCGTCGTGGGGTGCATTGCCAGCGCACGGCATCGGGCGAACCACCGGCGGGCAAGACCATGGACGCAGGGCGGGGTCAACCGCAGGCAGCCCACTCCGATTAGTACGGGACGATGCCCCTAGTCCAGGAGGGTGCACTGCCAGTGCAGAAAGGAGAGCGCCGCTCGACGTCGCGCGCTCGTTCAGTTGTGACACTATTGGCCCCGCCTAGGCTGCCGTACGTGCAATGCGGGGAGGAAGGGGGGTCGATCCCGCTGTAGAGACCGCGAACCCGTCGCGCAGGGGGGAGGTCCGCACTAGCTCCGGGTCGGACTGGGGGCCCACCAAACCGGTATAGCGCCGGGGCTCCTAGAGCCGTCGGGGGAAGCCCCGCGGGGGAAGGTGTCTCCGAAGGAACCACCCGGGAGTGTCTGTCGGTGCGTTGGCGGTGCCCTCCGCGGCGCTGCTTGCATGGAACTGCCGTGGTAGGGCTTCGTGACGTGGTCCCGAGACGCGGGAATGCGATGACGTCCATAACGGGAAGCGGCCACACTGTCCGTGTCGACCGCCAAGATCCTGGTAGTCGCGGCCGTAAGGTGCCTGAAGGCACAGCCTAGTGTAGGGAACCGAACGGATGCTCCACGCAAATGAGCAGCGTCAAAAGTGCGGGGTTGGCCGTGCCGGCCCGGCAGCTCCCGGGCTGACGGGGAGAAGAACGAGAGGTCCTGCCGCCCAGCGGCAGGCGAGCGTTTACATACCCCGCAGACGTGTCCTGGGGGAACGGCGCCGGAGACGCGTTGGAGAAGCCCCGGGATCGCCGCAAGGTGCGGGCCTTGTCCGGGATTCCGACCAGTAGTCGACAAGCACTCGCGCACGCAAAACAACCTGATTAGGTTTGGGTCATCGCGTATGGATGGCAGATCAGTGGCCCTCCCTCGCGGTCCGCGTTGACCAGCGCGAGGACCTCGGGCGTTGAGGCGGGATGCGAACCAACGTCCAGGGTGCAACGGGGGCCCTCGGACGGCATGACGAGGGGCACGACGAGGCTGAAGGTTGTCTGCGCGGACCGGACGGGGTACCTTGGCCAGAGACGGCCCTAGTTGGGCGGGGCACTGCTATACTCGCACGCGCGCCGACGACTCACGGCCAGGGCGGGAGGTGGGGCACCGGTACACCACGGTCAAACAAGGCGTGGTGCGCCACGCACAGGGTCCGGGTGCGCCCCGTGCGACAGGCGCGTATGTCGAGTACGGGCGCATGGAAGTGGCTTCTGGCACCCGGGTCCCCTACAATCCCCCGGAGCGGCGCGGGGCACTCCGCTAGTCCTCTCTTCCTACGGCCTCGGACCACGCCCTGTGGCGTGGCTACCCCATGACACGAACCGCGTCCTGCCGCCGTCTATCCCCCGGCGCTGGCCCGCCCCACACGCGTCCCGCCAGAGCGACACAGCCCCCCCGGCTGACAGCCGAGCTACGACGACAGTAGGACGGATGGCGAAACAGTGTGGAGCCGGCTGCCCGGATTCGATCTTCCCCAGGCGCGCGGTGCCCGCTCTCCAATCTATCGGCTTCGACCGCTCCAGCAGCCCGCAGCAGCCAAAGGGAGGTGACCATCCACAGGGTCCCGAGAGCTCTGTATTTCCACACTCGCGCCACCCGCCCTGGGAAGGATTTGCCCACGCCGACGGCGTAGTGCGGGTCGTTCGTCGTATCGGCGCGCCCCGGACGCTGTCCGCTGACGCGAACCACCACACTATTCTTTCTCGGCCTGTCACTCCGCGCGTCTCCCGGCCTCCCCCAACGCCGCCAGGCGCTCCGCACGCCCCCGTAGCCACCGACTAGTACGCTGCCTATGCCGAACTCCGGACCCTCCCGCCCCCTCCGGGCTACCCACGTCCCTCAGGTTTACTCCCATGCCCGCGGCCCTCATGGG
M04_R0292   CGCTAGTCTCGCCGAGACATCAGTAGCACGCTATGTCCCACCCCTCCATGGGCGGGGGCGTCCCTCAGCCGAGCTGGTGACCCCAATACCCTACGCCTGGAGACTTGACGCCTCCATCCTGCCGCGGCCCTGCTCTAGAGGTTGCTGTTTACGCGGGCATGCTACGAGCGGATAATAGTAAACTACCCGGCGGTAGACGTGCACGCGTCCGCTGCGGTTGGCGAAAATAGAGCGCGCGGCGAGCACCCTCTGGGTGGCGCAGCATCCACGCTACAGGGCCGTCTCGTCACGCGTGAGGTATGCGTCCGAGTGCCGGTCCCGAACGCACCGCACGGCCCCTCCTGCCCACGAAGACCCAGGTCCGTCCGACACAGGGCTGCGGTTCGCACTCCCGTGTCTGCCGCGGGGCTGATCCTTTAAGTCTGGGGTTTCAGGCGATCGGTGCCGGCGTCGTGCCGGGCGCGTCGCCCCGCATCTCTTCCAGGTGCCTAGGCAGCCGCCTACCGTCCTCCGGCAGCGGGGGGGGTCTTCGTGAGCTCAACGGGAAGGGCTTCTTGCCCCCGACCGTGAGTTCCCCGCGTGACGATTGGGCCAGCCATGCCCGGGGTGCCCATACCCCACATACGCGGCAGCCCGAGAGTCGCAACCGCGAATGCTCGCGCCAGCGAGCACTGTCGGATCCTACTATCCACCGGCATCTCTCGCTCGAGAGAGGCCCTCAGTCCCCTCCTTATCTCCGGGCAACACGCCCACGTCAGGTAGCCGCACCACTACGTTCACACGCACTTGGTGCCGTTGACGGCGCACCTTGTCACCTCCCAAAAAGCCACGCGTGGAGGGCGCAACCAGCTGGGCATGCCCTTACCACGCCGTTCCTAGCCTATGGTGTACCCGTGGCATTGCGTTCGGTACCGGACCCAAACCCACCCTCAGAGACGGTATCAAAGCAGCCGCGCGCCAGCGGCGCCGCTGGACTGCAGAGTCCTCACCTGGGGCGCCGTTCTAGTGGCCTCCAAATCCCCGCTCGTATAACTACCGCATCGCAACTGGTGGATGCAGGATGCTCTGTCCGCGGCCCATCTTAGCGTATGACAGCCTGCGTTCGAGCACCCCCATCATAATCCTGCGCGCGCGGAGCCACCTCCATGCACGTCCGACCTGTGCAGGTGCGATCCTGTACAAACTCCGAGCTGGCGACCTAGCCGAGGTTCATGTCAACGTCGCGACCACATGGGTTCCGTTTGGGGCGGGGGTGGGCCACGGCCTCAGCGGTGATCTACGAGAGGGCCGGCCTGCTTGGTAGTTGTACGGCGCTCGCTCGCCCCTAGGAGGCCCTTCTCCAAGCCGATATCGTAAAAGGGGGACCCGCCCCTCATATTGCTGGAGGAGGACCCGGTATAGCAACGGGACGCGCGGGTTAGGTGAAGGCCTCACGGGTCGATCCAGTGATGGGCGCCCGGGTTTGGTGGGCGGCCAACAGACGAGATCCCCCTTCATGCGACTTCGAATGCCGCCATCCCGCCGAGGCATGAAGCTGGTTTGCGGGTTACGTGGGTTACCCGGGCGGACGGGGGCTATTGCGCCGGCGGCGGGTTTCCGATATAGGCACCGTCTACCGCCGTAGCACGGATCTGGTCGGGGCAGGCGCCGCTCCGCAGGTGTATTGCGAGGACTGCACGTCCGCAATTGCCCTCTAGATAGGCCCGGCACGATGGGGCTGCTGGGGGGCACCCGGCCAGTCCCGCGCCAGGGACATCTCGCGGTTCGCAAGTGCGCGCGAACGCTAGTGGCCAGCTGAGGCTACGATAGCCGTGTGCAACCTCTGCGCCTGGACAACGCCTGTCATCCCTAGCGGCAGATGCGCGTATCCCAGGCCCACGACCAATGCCGCGGTAGGGCTGCGGGACCGCCAAGGTACTGCCCACGCAAAGCAACAGACCCTGCCAGCTGATTGGGGCGCTCATGTGGAGGCTCGGTCACGACACACTCGCGGGTGTGTGTCTGCCATAAATCGTCGTAACAAGCATGGCGCCAGATTCGTTTGCTTAGAGAACCGGGTGGGACTCCGCCCTGGGTAAGGCGGCCCTTCTGCGAGCGCTTCGTAGGTGGGACGTTCGCGATCGTCATCAGCCCTCAAAGACGCTGGTCGTCGTGTGGTGCATTGCCAGCGCACGGTATCGGGAGAACTGCCGGGGCGTAAGACCATGGATGCAGGCCGGAGCCAACCGCGGGCAGCCCCCGCCGCTTAGCACGGGACGATGACCCTCATCCGGGAGGGTGCACTGCCAGTGCCAAAAAGAGAGCGCCGCTCGACGTCGCGCGCTCGTTCAGTTGCGACACTATTGGCCCCGCCTATGCCGCCGTAGGCTTAATGAGGGGAGGAAGAGGGATCGGTGCCGCTGTAGGTGCCGCGAACTCGTCCCGGATGGGTCAGATCCGCACTAGTCCCCGGTCGGGCTGGGGAGCCACCAAAGCGATATCGCGCCGGGGGTCTCAGAGCTCTGGGGGGAAGCCCCGCGGGGGAAGGTGCTTCCGAGGTAACCGCCCGGGAGTGTATGTCGGTGCGCCGGCGGCGCCCTCCGCGACGCCGCCTGCGTGGGACTGCGGCGGTAGGGCTTCGTGACGTGGTCTCGAGACGCGGGAGTGCGATGACGTCCATAATAGGAAGCGGCCAAGCTGTCGGTGTCGACCGCCAAGACCCTGGTAGCCGTGGCAATAAGGTGCCTGAGGGCGCAGCCTAGTGTAGGGACCGTAATGGATCCTCCGCGCAAATGGGCGGCGTCACAAGTGCGAGGCTGACCGTGCCGGCTCGGTAGCTCCCATGTTGACGGGGGGAAGAGCGGGAGGTCCGGCCGCCCAGCGGCAGGCGGGCATTGATATACCCGGCAGACGTGTACTGGGAGCACCGCCGCGGAGGCGCGTTTGAGGCGCTCCGGGATCGCTGCAAGGTGCGGGCCTCGTCCGGGGTCCTAACCAGTAGTTGGCAAGCGCGCGCGCACGCAAAACAACCTGATTAGGTTTTGGTCACCGCGTATGAGTGGCGGATCAGTGGCCCTACCTCGCGGTCCGCGTTGACCCGCGGGAGGGCCTCGGGCGTTGATACGGGGTGCGAACCGACGCCCGGGATGAAGCGGGGGTCTCCGGACGGTATGACGAGGGGCACGACGAGGCTGGAGGTTGTCTGCGCCGATCGGGCGGGGCACCTCGGCCAGGGACGGCCTCAGTTGGGCCGGGCACTGCTATACTCGCACGCGCGCTGACGACGCACGGCCGGAGCGGAAGGTGGGTCACCGGTACGCCGCGGTTAAACAGGATCTGGCATGCCACGCATCGTATCCGGGTGTACCAGGTGCCGCCGCCGCTTGTACCGAGTACGGGTCCGTGGGAGTGGCGTCTGATACTTGGGCTCCCCGCACTCCCTCAGAAGTGCGCGGGGCCCGCCCCTAATACTCCCCTCTTATGGCCTCGGACTATGCCCTGCGGCGGGGCTACGGCTTGACACGAACCGCGTCCTGCCGCCGTCTGACATCCGGCGCCGTCCCGCCCCGCACACGTCCCGCTAGGGCGACACAGCCCCCCTGACTGACGGCCGTGCTGCGACGACAGTGGGGCGGATGGTGAAACAGCGTGAAGCCAGTTACACGGAGTCGACTTCCTCTAGGCACGCGGTCCCCGCTCTCCGATCTGCCGGCCTCGACCGCTCCAGCAGTCCGCAGCAGTTAAAAGGAGGTGGTTGTCCAGGGGGTCCCGCGAGGTTTACATTTCCACACTCGCCCCACCCGCCCTCAGAAACATTTGCCCGCGCCGCCGGCGGATTACGGGTCGTTAGGCGTATCGGCTCGCCCCGGACGCTATCCGTTGATGCAGACCACCACATTATTTTCTCTCCGCCTGTCGCTCCGCGCGTCCCCCGGCTTCCTCCGACGCGGCCGGGCGCTCCCCGTGCTCCCGTACCCACCGAATAGCGCGCAGCCTATGCCGTACTCTAGACCCTCTCGCCCCCGCCGGGCCACCCACGCCCCTCAGGTTTACTTCCAGACTCGCGGTCCTCATGGG
CDC_601     CGCTAGCCTCGCCAAGACATCAGTAGCACGTTATGTCCCACCCCCCTATGGGCGGGGGCGTCCCTCAGCCGAGCTGGTAATCCCAATGTTCGACACCCGGCGGTTTGACGCGTCCATCCTGTCGCGGCCCTGCTTTAGAGATTGCGATTTACGCGGGCATGGTCCGAGCGTACAATAGTAGACCGCCCCGCGGTGGACGTGCACGCGTTCGCAGCAGTTGACGAAAGTAGAGCGTATGACGAGCCGCCTCTGGGTGGCGCAGTACCTACGCTACAGGGCCGTCTCGTCATGCGTGAGGTACGCACCCGAGTACCCGCCCCGAACGCACCGCGGGGCCCCTCGCGCCCACGAAGACCCAGGCCCGTCTGACATAGGGCTTCGGTTCGTACTCCAGTGCTTGCCGCGGGACCGAGTCTTCAAGTCTGGGTTCTCAGGCGATCGGTGCCGGCGTCGCCCCGCGCACGTCGCCCCGCACTTCTTCCAGGCGCCTAGACAGGCGCCTACCGTCATTAGGCAGCAGGCGGGGTCTTCGTGAGCTCAACGGGCGGGGCGTCTTGCCCTCGACTGTGGGTTCCTCCCGCGACGCTTGGGCCAGCCAGACCCGGGGTGCCCATACCCCACATACGTGGCAGCCCGCCAGTTGAAACCGCGACTGCTCGAGCTGGCGGACACTGTCGGATCCTCCTCTCCACCGGCATGCCTCAATCGGAAGACGCGCTCGGTCCCTCCCCCATTTCCGAACGACGCGCCCAAGTCACACAGCCGCACCACTACCTTCACACGCGCGCAGTGCCATTGTCGGCGCACTGTGTCACCTCCCAGAGCGCCGCGCGAGGAGGGCGCAACCAGGTGGGCACCCCCTTACTAGGCCGGCCCTGGCGCATGGTGTGCCCGTGGCATTACGTTCGGTACTGGACCCAAACCGACCCCGAAAGACGGTATGACGGCGGCCGGGCGCCAATGGGGTCGCTGGACTGCCGAGTCCCCCCCTGGAGCGCCGTATTGGTGGCCTCCAGGTCCCCGATCGTATAGCTGTCGCATCGCAACTGGTGGGTGCGGAATGCTCTCTTCGCCGCCCATCCCAGCGTATGACAGCCTGCGTTCAAGCACCCTCATCATAACCCTGCGCTCGCGGAACCACCTCCATGTACGGCGGACATGTGCGGGTGCGGTCCTGTACAAACTCCGGGCTGGCGACCTGGCCGAGGTTCACGTCGACGTCACGACCCCACTTGTTCTGCTAGGAGCGGGGGTGGGTCACGGTCTCAGCGGTGGTCTACGAAAGGGTTGGCCTGCCTGGCCTTTGTACGGTATTCGCCCGCCCCCAGGCAGCTCTTCTCGAAGCCAATATCGTCAAGGCCGGACCCGCCCCGCATACTGCTAGAGGAAAACCCGGTATAGGGACGGGACGAGCGCGTTCGCTGAGGCCCTCACGCGTCGATCCGGTGATGGGCGCCCGGGGCTGGTGGGCGGCGGACAGACGAAATCCCCCTTCATGCGACGTCGAATGCCGCCATCCCGCCGGGGCGCGAAGCCGGTTCGCGGGTTACGTGGGTTGCCCGGGCGAACGGGGGGTACTGCGTCGGCGGCAGATTTCCGATATACGCACCGTCTGCCGCCGTAACACTGCCCTGAGCGGGGCAGGCACCGGTCCACAGGTGTCTTGTGAGGCTTGCACGTCCGCAATTGCCCTCCAGACAGGCCCGGCACGGTGGGGATACTCGGGGGCCCCCGGCCGTTCGCCCGCCGGGGACATCCCACGGTCCGCAAGTGCGTGCGCAGTCTGGTGGCCAGCTGCGGCTGCAGTAGCCGTGTGCGGCTTCTCCACTCTGACAACGCCTGTCATCGCCAGCGGCAAGCGCGCGTAGTCCCGGTCCACGACCGATGCCGGAGTAGGACTATGGGACCGCCAAGGTGCTGCCCGCGGAAAGCAACCGATTCCACCGGCTGACTGGGGTGCTCACGGCGGGTCTTGGTCGTGACAGATTCGCGGGTGGGTGTCTGCCATGAATCGTCGTAATAATCATAGCGCCAGATTCGTGTGCCTAGAAAACAGAGCCGGATTTCGCCCTGGGTAAGGCGGCCTCGCTGCAAGCGCTTCGTAGGTAGGCCAGTTGCGGCCGGCATTAGCCCCCAGGGCCGCAGGGCGTCGTGGGGTGCATTGCCAGCGTACGGCGTCGGGCGAACCACCGGGGCGTAAGACCATGGATGCCGGCCGTGGCCAACCGCGGGCAGCCCCCGCCGATTAGCACGGGAAGAGGCCCCTCGTCCGGGAGCGTGCACTGCCAGTACAAAAAAAAAAGCGCCGCTCGACGTCGCACGCTCGTTCGGTTGCGACACTATTGGCCCCGTGTAGGCCGCCGTACGCTCAAAGCAGGGGGGAAGGGGGGTCGACCTCGCTGTAGATGCCGCGAACCCGCCCCGCCTGGGTGAGGTCCGCACTAGCTCCGGATCGGGGTGCGGGCCCACCAAAGCGGTATCACGCCGGGGGCCTCAGAGCTGTGGAAGGAAGCCCCGCGGGGGAAGGTGTTTCCGAAGGAACCGCCCGGAAGTGTCTGTCGGTGCATTGGTGGCGCCCTCCGCGGGGCCGCCTGTGTGGAAATTCCGCGGTAGGGCTTCGTGACGTGGTCCCGAGACGCGGGAGTGCGATGACGTCCAGAACGGGAAGCGCCGAAGCTGGACGTGTGGACCGCCAAGATCCTGGTAGCCGCGGCCGTAAGGTGCCTGAGGGAGCAGCCTAGTGTAGGGAACCGCACGGAACCCCCGTGCAAATGAGCGGCATCAAAAGTGCGGGGCCGGCCGTGCCGCTCCGGCAGCTCCCGTGTTGACGGAGGGAAGAATGAGAAGTCCGACCGCCCAGCGGTAGGCGAGCGTTTATATACCCCGCGGACACGTCCTGGGGGAACGGCGCCGGAGGCGCGTTTGAGGAGCCCCGGGATCGCCGTAAGGTGTGGGCCTCGTCCGGGGTTCTGGCCAGTAGTCGGCGAGCGTGCGCGCACGCAAAACAGCCTGATTAAGTTTGGGTCGCCGCGTATGGGTGGCGGATCAGTGGTCCTACGTCGCGGTCCGCGTTGACCAGCGGGAGGGCCTCGGGCGCTGAGACAGGATGCGCACCGACGTCCAGGATGAAGCGGGGGTCCTCGGGCGGTATAACGAGGGGCACAACGAGGCTAAAGGTTATCTGCGCGGATCGGGCCAGATACCTTGGCCAGGGACGGCCCCAGTTGAGCGAGGCACTGCTATACTCGCACGCGCGCCGACGACGCACGGCCGGGGGGGGAGGCGGGGCGCCGGTACGCCACGGTTAAACAGGACGTGGCGTGCCACGCGCAGTATCCGGGTGCGCGCCGTGCGGCAGCCGCGTATGTGGAGTACGGGTCCGTGGGAGTGCCTTTGGATACCCGGGTCCCCCACACTCCCCCGGAACGGCGCGGGGCACGCCGCTAGTACTCTCTTCCTACTGCCTCGGACCATGCCTTGCGGCGTGGCTACCCGATGACACGACCCGCCTGCTGCCGTCGTCTATCCCCCGGCGCCGTCCCACCCCACACGCGTCCAGCCAGGGCGACACAGCCCCCCTGGCTGACGGCCAAGCTACGACGACAGTGGGGTGGATGACGGAACAGTTTGAAGCCGGCTGCCGGGAGTTGGCCTCCCCCAGGCACGCGTTGCCCGCTCTCCAATCTGCCAGCCTTGACCGCTCCACTAGCCTGCATCAGCCGAAGGAAGGTAGCTATGCAGGGGGTCCCGCGAGGTTTGCATTTCCACACTCACCCCACCGGCCCTCGGAAGCATTTGCCCGTGCCGATGGCGGAGTACGGGTCGTTCGGCGTATCGGCGCCCCCCGGACGCTGGCCGCTGACGCGAACCAGCACACTATTCTCCCTCCACCTGTCGCTCCGCGCGTCCCCCGGCTGCTCCCAACGCGGCCAGGCTCTCCGTGCGTCTCCATAGCCACCGACTAGTGCTCTGCCTATGCCGTACTCTGGGCCCTCTCGCCCCCTCCGAGCTAACCACGCCCCTCAGGTTTAGTCCCATGGTCGCGGTCCTAATGGG
CDC_603     CGCTACCTTCGCCAAGACATCAGTAGCACGCTATGTCCCACCCCCCCATGGGCGGGGGCGTCCCTCAGCCGAGCTGGCGACTCCAATATCCTACGCCCGGAGGCTTGACGCCTGCATCCTGCCGCGTCCCTGCTCCAGAGGTTGCGATTGTCCCCGGCATGCTACGAGCGTATAATAGTAAACTACCCCGCGGTAAATCTGCACGCGTCCGCAGCGGTTGGCGAAAGTAGAGCGCGCGACGAGTCGCCTCTGCGTGTCGCAGCATTCATGCTACAGGGCCGTCCCGGCACGCGTGAGGTACGCGTCCGAGTGCCGGCCCCGAACGCACCGCACGGCCCCTCGTGCCCACGAAGACCCAGCCCCGTCCGACACCGGAGTTCGGTTCGTACTCGCGTGCCCGCCGCGGGGCTGAGCCTTCAAGTCTGGGGCTTCAGGCGATCGTTGTCGGCGTCGCGCCAGGCGCGTCGCCCCGCATCTCTTGCAGGCGCCTAGGCAGGCGCCTGCTGCCATCCGGTAGCGGGGGGGGTCTTCGTGAGCTCAACGGGAGGGGCTTCGTGCCCCCGCCCGTTAACTTCTCCTGTGACGATTGGGTCAGCCATGCCCGGGGTGCCCACACTCTACGTACTCGGCAGCCCGCGAGTCGCACCCGCGAATGCTAGAGTCGGTGGGCACTGTCGGATTCTACTATCCACCGACATGTGTCACTAGGGAGGCGCGCTCAGTCCTCCCCCTATCCCTGAGCGACGCGCCCAAGCCAGGCAACCGCACCACTACCTTAACACGCGCTCGGTGCCATTGTCGGCGCACCGTGTCACCTCCCAAAAAGCCGTGCGTGGAAGGCGCAACCAGCTGGGCACGCCCTTACCACGCCGGCCTTGGCGTATGGTATACCCGTGGCATTGCGCTCGGTACCGGACCCAAACCCACCCCGAGAGGTGGTATGAAGGGAGCCGGGCGCCAGCGGCGCTGCTGAACTTCAAAGTCCTCACCTGGGGCGCCGTTTTGGTGGCCTCCAAATCGCCGATCATATAACTGCCGCATCGCAACTGGTGGGTGCGAGACACTCTCTCCGCCGCCCATCCTAGCTAATGACCGTCTGCATTCGAGCACCCCCATCATACTCCTGCGCGCGGGGAGCCACCCCCATGCACGGCCGAGCTGTGCAGGTACGACCCTGTACAAACTCCGAGATGGCGACATGGCCGAAGTTCATGTCAGCGTCGCGACCACACTGGTTCCCCTTGGGGCGGGGCTGGGTCACGACCTCAGCGGTGGTCTACGCGAGGGCCGGCCTGCTTGGTAGTTGTACGGCGCTCGCCCGCCCCTAGGAGGCTCTTCTCCAAGCCAATATCGTCAAAGCGAAACCCGCCCCGCATATTTCTGAAGGAGGGCCATATAGCACAACGGGACGAGGGGGTGAGGTGAGGGCATCGCGGATCGATCCAGTGATGGGCACCCGGGGCTAGTGGGCGGCGAACAGACCAGATTCCTCCTCACGCGACTCCGAATGCTGCCATTACGCCGAGGCGCGAGGCCGGTTCGCGGAGTACGAGGGTTACCCGGGCGGACGGTGGCTACTAACCTGGCGGCGGGTTTCCAGAATGCACACCGTCTGCTGCCGTAACACTGATCTGGGCGGCGCAGTCGCCGCTTCGCAGATGTATTCCGAGAATTGCAGGTCCGCAATTGCCCTCTAGATAGGTCCGGCACGGTGGGGCCGGGGGGGGGCACCCGGCCGGTCGCGGGCCAGGGACATCTCGCGGTCCGCAAGCGCGTGCGAAGGCTGGTGGCCAGCTGAAGTGGCGATAGCCGCGTGCGGGCTCTGTGCTTTGACAACGCCTGTCATCCCCAGCGGCAGGTGCGCGTATCCCAGGCCCAAGACCAATGCCGGGGTAGGACTGCGGGACCGCCAAGGTGCTGCCCGGGCAAAGCAACCAACTCTGCCAGCTGACTGGGGTGCTCATGTGGGGGGTCGGTCGCGACACACTCGCGTGTAGGTGCCTGCCATAAATCGTTGTAATATTCATGGCGCTAGATCCGTTGTCTTAGAGAACAGGGCCGGGCTTCGCCCTGGGTAAGGCGACGCCTCTTCGAGTGTCTCGTAGGGGGGCCGTTCGCAGTCGGCATCAGCCTTCAGAGCCGCAGGTCGTCGTGGGGAGCATTGTCCGCGCACGGCATCGGGCGAACCACAGGGGCGTGAGACCACGGATGCAGACCGGGACCAATCGCGGGCAACCTCAGCCGATTAGCACGAGACGGTGCCATTCGTCCGGGAGGGTGCGCTAGCAGTGCCAAAAAGAGAGCGCCGCTCGACTTCGCGCGCTAGTTTAGTTGCGACACTATTGGCCCCGCCTAGGCCTCCGTGGGCTTAATGCGAGGAGGAAGGGTGGTCGGTGCCGCTGTAGATGCCGTGAACCCGTCCCGGATGGGGCAGATCCGCACTAGCCCCCGGTCAGGGTAGTGACCCACAAAAGCGATATCGCACCGGGGGTCTCAGAGCTGTGGGGGGAAGCCCCGCGGGGGACGGTGCTTCCGAGGTAACCGCCCGGGAATGTCTGTCGGGCCGTTGGCGGCGCCTTCCGCGAGGCCGCCTGCGTGGGACTGGCGCGGCAGGGCTTCGTGACGTGGTCCCGGGACGCGGGAGTGCGATGATGTACATAACGGGAAGCGGCCAAGCAATCCGTGTCGACCACCAAGACCCTGGTAGCCGCGGCCATAAAGTGCCCGAGGGCGGAGCCGAGTTTAGGGACCCTAACGGATCCTCCGCACAAATGAGCGGCGTCACAAGTGCGAGGCTCGCCGTGCCGGCTCGGCAGCTTCCATGTAGATGGGGGGAAGAGCGGGGGGTCCGGCCCCCCAGCGGCAGGCGGGCATTGATATACCTCACAGACGTGTCCTGGGGGAACGGCCCCGGAGGTGCGCTTGAGGAGCCCCGGGATTACCGCAAGGTGCGGACCTCGTCCGCGGTCCTGACCAGTAGTTGGCAAGCGCGCGCGACCGTAAAGCAACCTGAGTAGGTTTTAGCCACCGCGTATGAGTGGAGGATCAGTGGCCCTACCTCGCGGTCCCGGTTGACCAGCGGGAGGGCCTCGGGCGTTGATACAGGGTACGAACCGACGCCCGGGATGAAGCGGGGGTCCTCGGACGGCATGACGAAGGCTACGACGAGGCTGGAGGTAGTCCGCGCGGATCGGGCGAGGCACTTTGGTCACGGACGGCCCCAGTTGGGTGGGGCACTACTATACCCCCACGCGCGCCGACAACGCACGGCTGGAGCGGGAGGTGTATCACCGGTGCGCCGCGGTTGAACAGGACCTGGCGTGCCACAGACCGTATCCGGGTGCGCCAGGTCTCGCAGCCGCGTATGCCGAGTATGGGTCCGTGGGAATGGCTTCTGATACCTGGTCTCCCCGCACTCCCCCATAACGGCGCGGGGCACGCCGCTAGTACGTTCCTCCTGCGGCCTCGGACCATGCCCTGCGGTGGGGCTACCGCATGACACGAACCGGGTCCCGCCGCTCTCTGAGACCCGGCGCCGTCCGGCCCCGCACACGCCCCGCTAGGGCGACACAGCCCCCCTGGCTGGCGGCCGTGCTACGACAGCAGTGGGGCGGAGGGCGAACCAGTGTGGAGCCAGCTACCCGGGGTCGACCTCCCCCAGGCACGCAGTGCCCGCTCTCCGATGTGCCGGCCTCGACCCCTTCAGCAGTCCGCAGCAGCTAAAGGGAGGTGGCTGTGCAGGGGGTCCCGCCAGGTTTGCATTTCCATACTCACCCCACCCGCCCTCAGAAACATTTGCCCGCGCCGACGACGGATTACGGGTCCTTCGGCGTACCGGCGCGCCCCGGACGCTGTCCGCTGACGCGGACCACTACACTACTTTCTCTCCGCCTGTCGCTCCGCGCATTCGCCGGATTCCCCCAACGCGGCCAGGCGCTCTCCGTGCCCCCGTAGCCACCGACCAGCGGGCAGCCTATGCCGTACTCTGGACCCTTCTGCCCCCTCCAGTCCCCCTAGGCCCCTCATGTCTACCCCCAGGCTCGCGGTCCTCATGGG
CDC_609     CGCTAGCCTCGCCAAGACATCAGTAGCACGTTATGTCCCACCCCCCTATGGGCGGGGGCGTCCCTCAGCCGAGCTGGTAATCCCAATGTTCGACACCCGGCGGTTTGACGCGTCCATCCTGTCGCGGCCCTGCTTTAGAGATTGCGATTTACGCGGGCATGGTCCGAGCGTACAATAGTAGACCGCCCCGCGGTGGACGTGCACGCGTTCGCAGCAGTTGACGAAAGTAGAGCGTATGACGAGCCGCCTCTGGGTGGCGCAGTACCTACGCTACAGGGCCGTCTCGTCATGCGTGAGGTACGCACCCGAGTACCCGCCCCGAACGCACCGCGGGGCCCCTCGCGCCCACGAAGACCCAGGCCCGTCTGACATAGGGCTTCGGTTCGTACTCCAGTGCTTGCCGCGGGACCGAGTCTTCAAGTCTGGGTTCTCAGGCGATCGGTGCCGGCGTCGCCCCGCGCACGTCGCCCCGCACTTCTTCCAGGCGCCTAGACAGGCGCCTACCGTCATTAGGCAGCAGGCGGGGTCTTCGTGAGCTCAACGGGCGGGGCGTCTTGCCCTCGACTGTGGGTTCCTCCCGCGACGCTTGGGCCAGCCAGACCCGGGGTGCCCATACCCCACATACGTGGCAGCCCGCCAGTTGAAACCGCGACTGCTCGAGCTGGCGGACACTGTCGGATCCTCCTCTCCACCGGCATGCCTCAATCGGAAGACGCGCTCGGTCCCTCCCCCATTTCCGAACGACGCGCCCAAGTCACACAGCCGCACCACTACCTTCACACGCGCGCAGTGCCATTGTCGGCGCACTGTGTCACCTCCCAGAGCGCCGCGCGAGGAGGGCGCAACCAGGTGGGCACCCCCTTACTAGGCCGGCCCTGGCGCATGGTGTGCCCGTGGCATTACGTTCGGTACTGGACCCAAACCGACCCCGAAAGACGGTATGACGGCGGCCGGGCGCCAATGGGGTCGCTGGACTGCCGAGTCCCCCCCTGGAGCGCCGTATTGGTGGCCTCCAGGTCCCCGATCGTATAGCTGTCGCATCGCAACTGGTGGGTGCGGAATGCTCTCTTCGCCGCCCATCCCAGCGTATGACAGCCTGCGTTCAAGCACCCTCATCATAACCCTGCGCTCGCGGAACCACCTCCATGTACGGCGGACATGTGCGGGTGCGGTCCTGTACAAACTCCGGGCTGGCGACCTGGCCGAGGTTCACGTCGACGTCACGACCCCACTTGTTCTGCTAGGAGCGGGGGTGGGTCACGGTCTCAGCGGTGGTCTACGAAAGGGTTGGCCTGCCTGGCCTTTGTACGGTATTCGCCCGCCCCTAGGCAGCTCTTCTCGAAGCCAATATCGTCAAGGCCGGACCCGCCCCGCATACTGCTAGAGGAAAACCCGGTATAGGGACGGGACGAGCGCGTGCGCTGAGGCCCTCACGCGTCGATCCGGTGATGGGCGCCCGGGGCTGGTGGGCGGCGGACAGACGAAATCCCCCTTCATGCGACGTCGAATGCCGCCATCCCGCCGGGGCGCGAAGCCGGTTCGCGGGTTACGTGGGTTGCCCGGGCGAACGGGGGGTACTGCGTCGGCGGCAGATTTCCGATATACGCACCGTCTGCCGCCGTAACACTGCCCTGAGCGGGGCAGGCACCGGTCCACAGGTGTCTTGTGAGGCTTGCACGTCCGCAATTGCCCTCCAGACAGGCCCGGCACGGTGGGGATACTCGGGGGCCCCCGGCCGTTCGCCCGCCGGGGACATCCCGCGGTCCGCAAGTGCGTGCGCAGTCTGGTGGCCAGCTGCGGCTGCAGTAGCCGTGTGCGGCTTCTCCACTCTGACAACGCCTGTCATCGCCAGCGGCAAGCGCGCGTAGTCCCGGTCCACGACCGATGCCGGAGTAGGACTATGGGACCGCCAAGGTGCTGCCCGCGGAAAGCAACCGATTCCACCGGCTGACTGGGGTGCTCACGGCGGGTCTTGGTCGTGACAGATTCGCGGGTGGGTGTCTGCCATGAATCGTCGTAATAATCATAGCGCCAGATTCGTGTGCCTAGAAAACAGGGCCGGATTTCGCCCTGGGTAAGGCGGCCTCGCTGCAAGCGCTTCGTAGGTAGGCCAGTTGCGGCCGGCATTAGCCCCCAGGGCCGCAGGGCGTCGTGGGGTGCATTGCCAGCGTACGGCGTCGGGCGAACCACCGGGGCGTAAGACCATGGATGCCGGCCGTGGCCAACCGCGGGCAGCCCCCGCCGATTAGCACGGGAAGAGGCCCCTCGTCCGGGAGCGTGCACTGCCAGTACAAAAAAAAAAGCGCCGCTCGACGTCGCACGCTCGTTCGGTTGCGACACTATTGGCCCCGTGTAGGCCGCCGTACGCTCAAAGCAGGGGGGAAGGGGGGTCGACCTCGCTGTAGATGCCGCGAACCCGCCCCGCCTGGGTGAGGTCCGCACTAGCTCCGGATCGGGGTGCGGGCCCACCAAAGCGGTATCACGCCGGGGGCCTCAGAGCTGTGGAAGGAAGCCCCGCGGGGGAAGGTGTTTCCGAAGGAACCGCCCGGAAGTGTCTGTCGGTGCATTGGTGGCGCCCTCCGCGGGGCCGCCTGTGTGGAAATTCCGCGGTAGGGCTTCGTGACGTGGTCCCGAGACGCGGGAGTGCGATGACGTCCAGAACGGGAAGCGCCGAAGCTGGACGTGTGGACCGCCAAGATCCTGGTAGCCGCGGCCGTAAGGTGCCTGAGGGAGCAGCCTAGTGTAGGGAACCGCACGGAACCCCCGTGCAAATGAGCGGCATCAAAAGTGCGGGGCCGGCCGTGCCGCTCCGGCAGCTCCCGTGTTGACGGAGGGAAGAATGAGAAGTCCGACCGCCCAGCGGCAGGCGAGCGTTTATATACCCCGCGGACACGTCCTGGGGGAACGGCGCCGGAGGCGCGTTTGAGGAGCCCCGGGATCGCCGTAAGGTGTGGGCCTCGTCCGGGGTTCTGGCCAGTAGTCGGCGAGCGTGCGCGCACGCAAAACAGCCTGATTAAGTTTGGGTCGCCGCGTATGGGTGGCGGATCAGTGGTCCTACGTCGCGGTCCGCGTTGACCAGCGGGAGGGCCTCGGGCGCTGAGACGGGATGCGCACCGACGTCCAGGATGAAGCGGGGGTCCTCGGGCGGTATAACGAGGGGCACAACGAGGCTAAAGGTTATCTGCGCGGATCGGGCCAGATACCTTGGCCAGGGACGGCCCCAGTTGAGCGAGGCACTGCTATACTCGCACGCGCGCCGACGACGCACGGCCGGGGGGGGAGGCGGGGCGCCGGTACGCCACGGTTAAACAGGACGTGGCGTGCCACGCGCAGTATCCGGGTGCGCGCCGTGCGGCAGCCGCGTATGTGGAGTACGGGTCCGTGGGAGTGCCTTTGGATACCCGGGTCCCCCACACTCCCCCGGAACGGCGCGGGGCACGCCGCTAGTACTCTCTTCCTACTGCCTCGGACCATGCCTTGCGGCGTGGCTACCCGATGACACGACCCGCCTGCTGCCGTCGTCTATCCCCCGGCGCCGTCCCACCCCACACGCGTCCAGCCAGGGCGACACAGCCCCCCTGGCTGACGGCCAAGCTACGACGACAGTGGGGTGGATGACGGAACAGTTTGAAGCCGGCTGCCGGGAGTTGGCCTCCCCCAGGCACGCGTTGCCCGCTCTCCAATCTGCCAGCCTTGACCGCTCCACTAGCCTGCATCAGCCGAAGGAAGGTAGCTATGCAGGGGGTCCCGCGAGGTTTGCATTTCCACACTCACCCCACCGGCCCTCGGAAGCATTTGCCCGTGCCGATGGCGGAGTACGGGTCGTTCGGCGTATCGGCGCCCCCCGGACGCTGGCCGCTGACGCGAACCAGCACACTATTCTCCCTCCACCTGTCGCTCCGCGCGTCCCCCGGCTGCTCCCAACGCGGCCAGGCTCTCCGTGCGTCTCCATAGCCACCGACTAGTGCTCTGCCTATGCCGTACTCTGGGCCCTCTCGCCCCCTCCGAGCTAACCACGCCCCTCAGGTTTAGTCCCATGGTCGCGGTCCTAATGGG
CDC_610     CGCTACCTTCGCCAAGACATCAGTAGCACGCTATGTCCCACCCCCCCATGGGCGGGGGCGTCCCTCAGCCGAGCTGGCGACTCCAATATCCTACGCCCGGAGGCTTGACGCCTGCATCCTGCCGCGTCCCTGCTCCAGAGGTTGCGATTTACCCCGGAATGCTACGAGCGTATAATAGTAAACTACCCCGCGGTAAACGTGCACGCGTCCGCAGCGGTTGGCGAAAGTAGAGCGCGCGACGAGTCGCCTCTGCGTGTCGCAGCATTCATGCTACAGGGCCGTCTCGTCACGCGTGAGGTACGCGTCCGAGTGCCGACCCCGAACGCACCGCACGGCCCCTCGTGCCCACGAAGACCCAGCCCCGTCCGACACCGGACTTCGGTTCGCACTCGCGTGCCCGCCGCGGGGCTGAGCCTTCAAGTCTGGGGCTTCAGGCGATCGTTGTCGGCGTCGCGCCAGGCGCGTCGCCCCGCATCTCTTGCAGGCGCCTAGACAGGCGCCTGCTGTCATCCGGTAGCGGGGGGGGTCTTCGTGAGCTCAACGGGAGGGGCTTCGTGCCCCCGCCCGTTAACTTCTCCTGTGACGATTGGGTCAGCCATGCCCGGGGTGCCCACACTCTACGTACGCGGCAGCCCGCGAGTCGCACCCGCGAATGCTAGAGTCGGTGGGCACTGTCGGATTCTACTATCCACCGACATGTGTCACTAGGGAGGCGCGCTCAGTCCTCCCCCTATCCCTGAGCGACGCGCCCAAGCCAGGCAACCGCACCACTACCTTAACACGCGCTCGGTGCCATTGTCGGCGCACCGTGTCACCTCCCAAAAAGCCGTGCGTGGAAGGCGCAACCAGCTGGGCACGCCCTTACCACGCCGGCCTTGTCGTATGGTATACCCGTGGCATTGCGCTCGGTACCGGACCTAAACCCACCCCGAGAGGTGGTATGAAGGGAGCCGGGCGCCAGCGGCGCTGCTGAACTTCAAAGTCCTCACCTGGGGCGCCGTTTTGGTGGCCTCCAAATCGCCGATTATATAACTGCCACATCGCAACTGGTGGGTGCGAGACACTCTCTCCGCCGCCCATCCTAGCGTATGACCGTCTGCATTCGAGCACCCCCATCATACTCCTGCGCGCGGGGAGCCACCCCCATGCACGGCCGAGCTGTGCAGGTACGACCCTGTACAAACTCCGAGCTGGCGACATGGCCGAGGTTCATGTCAGCGTCGCGACCACACTGGTTCCCCTTGGGGCGGGGCTGGGTCACGACCTCAGCGGTGGTCTACGCGAGGGCCGGCCTGCTTGGTAGTTGTACGGCGCTCGCCCGCCCCTAGGAGGCTCTTCTCCAAGCCAAGGTCGTCAAAGGGAAACCCGCCCCGCATATTTCTGAAGGAGGGCCATATAGCACAACGATACCAGCGGGTGAGGTGAGGGCATCACGGATCGATCCAGTGATGGGCACCCGGGGCTAGTGGGCGGCCAACAGACGAGATTCCTCCTCACGCGACTCCGAATGCTGCCATTACGCCGAGGCGCGAAGCCGGTTCGCGGGTTACGAGGGTTACCCGGGCCGACGGTGGCTACTACGCTGGCGGCGGGTTTCCAGAATGCACACCGTCTGCTGCCGTAACACTGATCTGGGCGGCGCAGTCGCCGCTTCGCAGATGTATTCCGAGAACTGCAGGTCCGCAATTGCTCTCTAGATAGGTCCGGCACGGTGGGGCCGGGGGGGGGCACCCGGCCGGTCGCGGGCCAGGGACATCTCGCGGTCCGCAAGCGCGCGCGAAGGCTGGTGGCCAGCTGAAGTGGCGATAGCCGCGTGCGGGCTCTGTGCTTTGACAACGCCTGTCATCCCCAGCGGCAGGTGCGCGTATCCCAGGCCCAAGACCAATGCCGGGGTCGGGCTGCGGGACCGCCAAGGTGCTGCCCGGGCAAAGCAACCAACCCTGCCAGCTGACTGGGGTGCTCATGTGGGGGGTCGGTCGCGACACACTCGCGTGTAGGTGCCTGCCATAAATCGTTGTAATAATCATGGCGCTAGATCCGTTTGCTTAGAGAACAGGGCCGGGCTTCGCCCTGGGTAAGGCGACGCCTCTTCGAGTGTCTCGTAGGGGGGCCGTTCGCAGTCGGCATCAGCTTTCAGAGCCGCTGGTCGTCGTGGGGTGCATTGTCCGCGCACGGCATCGGGCGAACCACAGGGGCGTGAGACCACGGATGCAGACCGGGACCAATCGCGGGCAACCTCAGCCGATTAGCACGAGACGGTGCCATTCGTCCGGGAGGGTGCACTAGCAGTGCCAAAAAGAGAGCGCCGCTCGACTTCGCGCGCTAGTTTAGTTGCGACACTATTGGCCCCGCCTAGGCCTCCGTGGGCTTAATGCGAGGAGGAAGGGTGGTCGGTGCCGCTGTAGATGCCGTGAACCCGTCCCGGATGGGGCAGATCCGCACTAGCCCCCGGTCAGGCTAGTGACCCACAAAAGCGATATCGCACCGGGGGTCTCAGAGCTGTGGGGGGAAGCCCCGCGGGGGACGGTGCTTCCGAGGTAACCGCCCGGGAATGTCTGTCGGTGCGTTGGCGGCGCCTTCCGCGACGCCGCCTGCGTGGGACTGCCGCGGCAGGGCTTCGTGACGTGGTCCCGGGACGCGGGAGTGCGATGATGTACATAACGGGAAGCGGCCAAGCTATCCGTGTCGACCACCAAGACCCTGGTAGCCGCGGCCATAAAGTGCCCGAGGGCGGAGCCGAGTTTAGGGACCCTAACGGATCCTCCGCACAAATGAGCGGCGTCACAAGTGCGAGGCTCGCCGTGCAGGCTCGGCAGCTTCCATGTTGATGGGGGGAAGAGCGGGAGGTCCGGCCCCCCAGCGGCAGGCGGGCATTGATATACCTCACAGACGTGTCCTGGGGGAACGGCCCCGGAGGTGCGCTTGAGGAGCCCCGGGATTACCGCAAGGTGCGGACCTCGTCCGCGGTCCTGACCAGTAGTTGGCAAGCGCGCGCGACCGTAAAGCAACCTGAGTAGGTTTTAGCCACCGCGTATGAGTGGAGGATCAGTGGCCCTACCTCGCGGTCCGGGTTGACCAGCGGGAGGGCCTCGGGCGTTGATACGGGGTACGAACCGACGCCCGGGATGAAGCGGGGGTCCTCGGACGGCATGACGAAGGGCACGACGAGGCTGGAGGTAGTCCGCGCGGATCGGGCGGGGCACTTTGGCCACGGACGGCCCCAGTTGGGTGGGGCACTACTATACCCCCACGCGCGCCGACAACGCACGGCTGGAGCGGGAGGTGTATCACCGGTGCGCCGCGGTTGAACAGGACCTGGCGTGCCACGCACCGTATCCGGGTGCGCCAGGTCCCGCAGCCGCGTATGCCGAGTATGGGTCCGTGGGAATGGCTTCTGATACCTAGTCTCCCCGCACTCCCCCATAACGGCGCGGGGCACGCCGCTAGTACGTTCCTCCTGCGGCCTCGGACCATGCCCTGCGGCGGGGCTACCGCATGACACGAACCGGGTCCCGCCGCTCTCTGAGACCCGGCGCCGTCCGGCCCCGCACACGCCCCGCTAGGGCGACACAGCCCCCCTGGCTGGCGGCCGTGCTACGACGACAGTGGGGCGGAGGGCGAACCAGTGTGGAGCCAGCTACCCGGGGTCGACCTCCCCCAGGCACGCAGTGCCCGCTCTCCGATGTGCCGGCCTCGACCCCTTCAGCAGTCCGCAGCAGCTAAAGGGAGGTGGCTGTCCAGGGGGTCCCGCCAGGTTTGCATTTCCATACTCGCCCCACCCGCCCTCAGAAACATTTGCCCGCGCCGACGACGGATTACGGGTCGTTCGGCGTACCGGCGCGCCCCGGACGCTGTCCGCTGACGCGGACCACTACACTACTTGCTCTCCGCCTGTCGCTCCGCGCATTCGCCGGATTCCCCCAACGCGGCCAGGCGCTCTCCGTGCCCCCGTAGCCACCGACCAGCGCGCAGCCTATGCCGTACTCTGGACCCTTCTGCCCCCTCCAGTCCCCCCAGGCCCCTCATGTCTACCCCCAGGCTCGCGGTCCTCATGGG
GM_1503     CGCTAGCCTCGCCAAGACATCAGTAGCACGTCACGTCCCATTCCCCCATGGGCGGCGGCGCCCCGCAGCCGGGCTGGTGACCGCAATATCAGACGCCCGGAGGCTTGATGCCTCTATCCTGCCGCGGTCCTGCTCTAGAGGTTGCGACTTACGCGGGCATGCTACGAGTGTACCATAGTAGACTACCCCGCGGTGGACGTGGACGCGTCCGCAGCGGTTGGCGAAAGTAGAGCGCGTGACGAGCCGCCTGTGGGTGGTGCAGTACCTACGCTACAGGGCCGTCTCGTCACGGGTGAAGTACGCACCCGAAGACTGGCCCCGAACGCACCGCACGGCCCCTCGCGCCCACGAAGACCCAAGCCCGTCTGACATAGGGCTTCGGTTCCTACTCCCGTGCCTACCGCGGGGCCGAGCCTTCAAGTCGGGGGTTCCAGGCGATCCGTACCGTCGTCGCGGCGCACACGGTGCCCCGCATCTCTTCCAGGCGCCTAGACAGGCGCCTACCTTCCTCCGGCAGCAGGGGGGGTCTTCGTGAGCTCAACGGGAGGGGCTTTTTGCCCTCGACCGTGAGTTCCTCCCGTGACGATTGGGCCAGTCATACCCTGGGTGCCCATAGCCCACGTACGTTACAGCCCGCCAATTGCAACCGCGAATGTTCGAGCCGGCGGACACTGTCGGATCCTCCTATCCACCGGCATGTCTTACTCCGGAGACGCGCTCAGTCCCCCCCCCATCTCCGAACGACGTACCCAAATCACGCAGCCGTATCAGTCCCTTCACACGTGCGCGCTGCTATTGTCGACGCACTGTGTCACCTTCCAGAAAGCCGCGCGAGGAGGGCGCAACCAGCTGGGCACGCCCTTACTAGTCCAGCCCTGGCGCATGGTGTACCCGTGGCATTACGTTCGGCACCGGACCCAAACCCACCCCGAAAGACGGTATGAAGGCAGCCGGGCGTTAGCGGCGCCGCTGGACTGCCGAGTCCTCCCCTGGAGCGTCGTATTGGTGGCCTCCAAGTTCCCGATCGTATGGCTGTCGCATCGTAAATGGTAGGTCCGGGATGCAGTCTCCGCCGCCCACCCCAGCGTATAACAGCCTGCGTTCAAGCCCCCCCATTATAATCCTGTGCGCGCCGAGCCACCTCCACGCACGGCCGACCTGTGCAGGTGCGGTCTTGTACAGACTCCGGGCTGGTGACCTGGCCGAGGTTCACGTCGATGTCGCAACGCCACTGGTTCCGCTAGGGGCGGGAGTGGGTCACGGTCTCAGCGGGGGTCTGCGAAAGGGCTGGCCTGCCTGGCAGTTGTGCGGTGCTCGCCCGCCCCTGGGAGGCTCTTCCCCAAGCCGATATCGTCAAGGCGGGACCCGCCCCGCATACTGCTGGAGAAGAACCCGGTATAGGGACGGGACGAACGCGTTCGGTGAGGCAATCACGCGTCGATCTGGTGATGGGCGCCCGGGGCTGGTGGGCGGCGGAAAGACCAGATCCCCCTCCATGCGACTTCGAATGCCGCCATCCCGCCGAAATGTGAAGCCGGTTCACGGGTTACGTGGGTTATCTGGGCGAACGGGGGGTACTGCGTCGACGGCGGGTTTGCGATATACGCACCGTCTGCCGCCGTAACACTGACCTGAGCGGGGCAGGCGCTGGTCCAAAGGTGTCTTGTGAGGATTGCACGTCCGCAATTGCCCTCCAGACAGGCCCGGCACGGTAAGGCTGCTGGGCGGCCACCGGCCGGTCGCGGGCTGGGGACATCTCGTGCTCCGCAAGTGCGTGAGCAGTCTGGTGGTCAGCCGAGGCTGCAGTAGCCGTGTGCGGCCTCTCCGCTCTGACAACGCCTGTCATCGCCAGCGGCAGGTGCGGGTAGTCCAGGTCCACTACCGATGCCGGGGTAGGACTGCGGGACCGCCAAGGTGGTGCCCGCGCAAGGCAACCGACTCCACCAGTTGACTCGGGTGCTCTCGGCGGGGCTTGATCGCGATAGACTCGTGGGCGGGTGTCTGCCATGGATCGTCGTAATAATCATAGCGCCAGATTCGTTTGCCTCGAGAACAGAGCCGGACTTCGCCCTGAGTAAGGCGGCCTCTTTGCAAGCGCTCCGTAGGTAGGCCGGTCACGGCTGGCCTCAGCCCCCCGAGCCGCAGGTCGTCGTGGGGTGGCTTGCCAGCGCACGGCGTCGGGCGAACCACCGGGGCGCAAGACCATGGACACCGGGCGTGGCCAACCGCAGGCAGCCCACTCCGATTGGCACGGGACGAGGCCCCTCGTCCAGGAGGGCGCACTGCCAGTACAGAAAGGAGAGCGCCGCTCGACGTCGCGCGCTCGTTCAGTTGTGACAATATTGGCCCCGTCTAGGCTGCCGTACGCGCAATGCGGGGAGGAAGGGGGGTCGATCTCGCTGTAGATGCCGCGAACCCGTCGCGCAGGGGTGAGGTCCGCACTAGCTCCGGGTCGGGGTGGGGGCCCACCAAAGCGGTAGCGCGCCAGGGCTCTTAGAGCCGTCGAGGGAAGCCCCGCGGGGGAAGGTGTCTCCAAGGGGACCACCCGGGAGTGTCTGTCGGTGCGTTGGCGGCGCCCTCTGCGGGGCTGCCTGCGTGGAACTGCCGCGGTAGGGCTTCGTGACGTGGTCCTGAGACGCGGGAGTGCGATGACGTCCATAACGGGAAGCGGCCACGCTGTCCGTGTGGACCGCCAAGATCCCGGTAGTCGCGGCCGTAAGGTGCCTGAGGGCACAGCCTAGTGTAGGGAACCGAACTGATGCTCCGCGCAAATGAGCGACGTCACAAGTGCGGGGTCGGCCGTGCCGGCCCGGCAGCTCCCGGGTTGACGGGGAGAAGAGCAAGAGGTCCTGCCGCCTAGCGGTAGGCGAGCGTTTATATACCCCGCAGACATGTCCTGGGGGAACGGCGCCGGAGGCGCGTTGGAGGAGCCTTGGGATCGCCGCAAGGTACGGGCCTCGTCCGGGGTCCTGACCAGTAGTCGACAAGCGCTCGCGCACGCAGAACAACCTGATTAGGTTTGGGTCACCGCGTATGGATGTCGGATCAGTGGTCCTCCCTCGCGGTCCGCGTCGACCAGCGGGAGGACCTCGGGCGCTGAGGCAGGATGCGAACCGACGTCCGGGGTGAAGCGGGGGCCCTCGGGCGGCATAACGAGGGGCACGACGAGGCTGAAGGTTGTCTGCGCGGACCGGACGAGGTACCTTGGCCAGAGACGGCCCTAGTTGAGCGGGGCACTGCTATACTCGTACGCGCGCCGATGACTCACGGCCAGGGGGGGAGGTGGGGCGCCGGTACACCACGGTTAAACAAGACGTGGCGTGCCACGCACAGGATCCGGGTGCGCCCCGTGCGACAGCCGCGTATGTCGAGTACAGACCCGTGGACGTAGCTTCTGGTACCCGGGTCCCCTACAATCCCCCGGAACGGCGCGAGGCACGCCGCTAGTACTCTCCTCCTACGGCCTCGGACCACGCCCTGTGGCGTGGCTACCCCATGACACGAACCGCGTCCTGCCTCCGTCTATCCCCCGGCGCTGTCCCGCCCCACACGCGTCCCGCCAGAGCGACACAGCCCCCCCAGCTGACGGCCAAGCTACGACGACACTGGGACGGATGGCGAAACAGTGTGAAGCCGGCTGCCGGGATTCTATCTTCCCCAGGCACGCGGTGCCCGCTCTCCAATCTGCCGGCTTTGGCCGCTCCAGCAGCCCGCAGTAGCCGAAGGGAGGTGACTATGCAGGGGGTCCCGAGAGGTCTGCATTTCCGCACTCGCCCCACCCGCCCTGGGAAGGATTTGCCCGCGCCGATGGCGGAGTGCGGGTCGTTCGGCGTATCGGCGCGCCCCGGACGCTGGCCGCTGACGCGAACCACCACACCATTCTCCGTCCGCTTGTCGCTCCGCGCGTCCCCCGGCTTCCCCCAACGCCGCCAGGCGCTCCGCACGTCTTCATCGCTACCGACTAGTGGTCTGCCTATGCCGTACTCCGGACCCTCCCGCCCCCTCCGAGCTACCCACGCCCCTCAGGTTTAGTCCCATGGTCGCGGCCCTCATGGG
Haarlem     CGCTAGTCTCGCCGAGACATCAGTAGCATGCTATGTCCCACCCCTCCATGGGCGGGGGCGTCCCTCAGCCGAGCTGGCGACCCCAATACCCTACGCCTGGAGACTTGACGCCTCCGGCCTGCCGCGGCCCTGCTCTAGAGGTTGCTGTTTACGCGGGCATGCTACGAGCGGATAATAGTAAACTACCCGGCGGTAGACGTGCACGCGTCCGCAGCGGTTGGCGAAAATAGAGCGCGCGACGAGCACCCTCTGGGTTGCGCAGCATCCACGCTACAGGGCCGTCTCGTCACGCGTGAGGTACGCGTCCGAGTGCCGGTCCCGAACGCACCGCACGGCCCCTCCTGCCCACGAGGACCCAGGTCTGTCCGACACAGGGCTGCGGTTCGCACTCCCGTGCCTGCCGCGGGGATGATCCTTTAAGTCTGGGGTTTCAGGCGGTCGGTGCCGGCGTCGTGCCGGGCGCGTCGCCCCGCATCTCTTCCAGGTGCCTAGACAGCCGCCTACCGTCATCCGGCAGCGGGGGGGGTCTTCGTGAGCTCAACGGGAAGGGCTTCTTGCCCCCGACCGTGAGTTCCCCGCGTGACGATTGGGCCAGCCATGCCCGGGGTGCCCATACCCCACGTACGCGGCAGCCCGCCAGTTGAAACCGCGAATGCTCGAGCCAGCGAGCACTGTCGGATCCTACTATCCACCGGCATCTCTCACTCGGGAGAGGCCCTCAGTCCCCTCCTTATCTCCGGGCAACACGCCCACGTCAGGTAGCCGCACCACTACGTTCACACGCGCTTGGTGCCATTGTCGGCGCACCTTGTCACCTCCCAAAAAGCCACGCGTGGAGGGCTCAACCAGCTGGGCACGCCCTTACCACGCCGTTCCTAGCCTATGGTGTACCCGTGGCATTGCGTTCGGTACCGGACCCAAACCCATCCCCAGAGACGGTATCAAAGCAGCCGGGCGCCAGCGGCGCCGCTGGACTGCAGAGTCCTCACCTGGGGCGCCGTTCTGGTGGCCTCCAAATCCCCGCTCGTATAGCAATCGCATCGCAACTGGTGGATGCAGGATGCTCTGTCCGCGGCCCATCTTAGCGTATGACAGCCTGCGTTCGAGCACCCCCATCACAATCCTGCGCGCGCGGAGCCACCTCCATGCACGGCCGACCTGTGCAGGTGCGATCTTGTACAAACTCCGGGCTGGCGACCTAGCCGAGGTTCATGTCAACGTCGCGACCACATGGGTTCCGTTTGGGGCGGGGGTGGGCCACGGCCTCAGCGGTGATCTACGCGAGGGCCGGCCTGCTTGGTAGTTGTACGGCGCTCACCCGCCCCTAGGAGGCTCTTCTTCGAGCCGATATCGTAAAAGGGGGACCCGCGCCGCATATTGCTGGAGGAGGGCCCGGTATAGGGACGGGACGCGGGGGTGAGGTGAGGGCCTCACGCGTCGATCCAGTGATGGGCGCCCGGGTTTGGTGGGCGGCCAACAGACGAGATCCCCCTTCATGCGACTTCGAATGCCGCCATCCCGCCGAGGCACGAAGCTGGTTCGCGGGTTACGTGGGTTACCCGGGCCGACGGGGGCTATTGCGCCGGCGGCGGGTTTCCGATCTACGCACCGTCTGCCGCCGTAGCACTGATCTGGTCGGGGCAGGCGCCGCTCCGCAGGTGTATTGCGAGGACTGCACGTCCGCAATTACCCTCTAGATAGGCCCGGCACGGTGGGGCTGCTGGGGGGCACCCGGCCAGTCCCGGGCCAGGGACATCTCGCGGTTCGCAAGTGCGCGCGAAGGCTAGTGGCCAGCTGAGGCTACGATAGCCATGTGCAGCCTTCGCGCCTGGACAACGCCTGTCATCCCCAGCGGCAGATGCGCGTATCCCAGGCCCACGACCAATACCGGGGTCGGGCTGCGGGACCGCCAAGGTACTGCACACGCAAAGCAACAGACCTTGCCAGCTGATTGGGGCGCTCATGTGGAGGCTCGGTCACGACACACTCGCGGGTGTGTGCCTGCCATAAATCGTCGTAACAAGCATGGCGCCAGATTCGTTTGCTTAGAGAACCGGGTGGGACTCCGCCCTGGGTAAGGCGGCCCCTCCGCGAGCGCTTTGTAGATGGGACGTTCGCGATCGTCATCAGCCCTCAAAGCCGCTGGTCGTCGTGGGGTGCATTGCCAGCGCACGATATCGGGCGAACCGCCGGGGCGTAAGGCCATGGATGCAGGCCGGAGCCAACCGCGGGCAGCCCCCGCCGATTAGCACGGGACGATGCCCCTCATCCGGGAGGGTGCACTGCCAGTGCCAAAAAGAGAGCGCCGCTCGACGTCGCGCGCTCGTTCAGTTGCGACACTATTGGCTCCGCCTATGCCGCCGTAGGCTTAATGCGGGGAGGAAGAAGGGTCGGTGCCGCTGTAGGTGCCGCGAACTCGTCCCGGATGAGTGAGATCCGCACTAGTCCCCGGCCGGGCTGGGGACCCACCAAAGCGATATCGCGCCGGGGGTCTCAGAGCTGTGGGGGGAACCCCCGCGGGGGAAGGTGCTTCCGAGGTAACCGCCCGGGAGTGTATGTCGGTGCGCCGGCGGCGCCCTCCGCGACGCCGCCTGCGTGGGACTGCCGCGGTAGGGCTTCGTGACATGGTCCCGAGACGCGGGAGTGCGATGACGTCCATAATAGGAAACGGCCAAGCTGTCGGTGTCGACCGTCAAGACCCTGGTAGCCGTGGCCATAAGGTGCCTGAGGGCGCAGCCTAGTGTAGGGACCCTAGTGGATCCTCCGCGCAAATGGGCGGCGACACAAGTGCGAGGCTGACCGTGCCGGCTCGGTAGCTCCCATGTTGACGGGGGAAAGAACGGGAGGTCCGGCCGCCCAGCGGCAGGCGGGCATTGATATACTCGGCAGACGTGTACTGGGAGAACCGCCGCGGAGGCGCGTTTGAGGCGCTCCGGGATCGCTGCAAGGTGCGGGCCTCGTCCGGGGTCCTGACCAGTAGTTGGCAAGCGCGCGCGCACGCAAAACAACCTGATTAGGTTTTGGTCACCGCGTATGAGTGGCGGATGAGTGGCCCTACCTCGCGGTCCGCGTTGACCCGCGGGAGGGTCTCGGGCGTTGATACGGGGTGCGAACCGACGCCTGGGATGAAGCGAGGGTCTCCGGACGGCATGACGAGGGGCACGACGAGGCTGGAGGTTGTCTGCGCCGATCGGGCGGGGCACCTTGGCCAGGGACGGCCTCAGTTGGGCCGGGCACTGCTATACTCGCACGCGCGCTGACGACGCACGGCCGGAGCGGGAGGTGGGTCACCGGTACGCCGCGGTTAAACAGGACGTGGCATGCCACGCACCGTATACGGGTGTACCAGGTGCGGCCGCCGCGTGTACCGAGTACGGGTCTGTGGGAGTGGCGTCTGATACTTGGGCTCCCCGCACTCTCTCAGAAGTGCGCGGGGCCCGCCCCTAATACTCCCCTCTTATGGCCTCGGACTATGCCCTGCGGCGGGGCTACGGCTTGACACGAACCGCGTCCCGCCGCCGTCTATCATCCGGCGCCGTCCCGCCCCGCACAAGTCCCGCTAGGGCGACACAGCCCCCCTGGCTGGCGGCCGTGATGCAACGACAGTGGGGCGGATGGCGAAACAGCGTGGAGCCAGCTACACGGAGGCGACTTCCTCCAGGCACGCGGTCCCCGCTCTCCGATCTGCCGGCCTCGACCGCTCCAGCAGTCCGCAGCAGTTAAAAGGAGATGGTTGTCCAGGGGATCCCGCGAGGTTTGCCTTTCCACACTCGCCCCACCCGCCCTCAGAAACATTTGCCCGCGCCGCCGGCGGATTACGGGTCGTTCGGCGTATCGGCTCGCCCCGGACGCTATCCGCTGACGCAGACCACCACACTATTTTCTCTCCGCCTGTCGCTCCGCGCGTCCCCCGGCTTCCCCCAACGCGGCCGGGCGCTCCCCGTGCTCCCGTACCCGCCGAATAGTGCGCTGCCTATGCCGTACTCTAGACCCTCCCGCCCCCGCCGGGCCACCCACGCCCCTCAGGTTTACTTCCAGACTCGCGGTCCTCATGGG
K_1         GGCTCGCCTTGCCACGGTACTAGTGGTACGCTACGTCCAACCCCCCCACCAAGAACGGAGTGCCTCAGCCGAGCTGTCGACCCCGATATCCTCTGCCCGGAAGCTTGACACCTCCGGTTAACCAAAGCTCGGGCCTAGCAGTTACGATTTACGCGGGCACGCCACGAGCGTACAATGGTCGGTTAGACCGCGTTAGACGGGCAATTGTCCGGAGCGGGTGGCGACAGTAGCAAGCGCGACTAACCGTCCCTGGGTGGTGCGCCGTCCGCGCTAAATGGCCGTCCCGTCACGCGCGCGCTACACGCAGGAGTGCCGGCCCAGGATGCGCCGTACAGCACCGTGTGCCCACGAACGCCTAGGCCCGTCCAATACAGAGCGTCGGTGCGCGCTGCCGTGCCTGCCGTGTGGCCGAGCCTTCAAGTCTAGGGTTCCAAGCGATCGGTGCCGGCGCCGCGCCGCGCGCATCGCCCTGCATCTCTCCGAGGCGCCCATACAGGTGCTCACCGTCATCCTGCGGCAGTGAGGGTCTTGGTGAGCTCAATGGTAGGGACTTCTCGCCTCTGATCGTGAGTCCCTCCCGTGACGATGTAGCCAGCCATACCCGAGACGCCCATACCCCCCGTGAGCGGTATCCGGCGAGTCGCAATTTTGAATGCCCGAGCCGACGGGCGCGGTCGGGTCCCCCTATCCCCCGGCGCGTCTCACTCGGGAAACGTGCTTAATTCCCCACCTATCTTCGAGCGGCGCGCCGCAGTTACGCAGTGGCACCACCATCTTCACACGCGCTCGGTGCCAGCGTCGGCGTACCGTGTCACCTCCCAAAAAGCCGCTAGTGGAGGACGGCGTCCGCTGCGTACGCATTCGCCACGACGGCCCTGGCGCCTGGTGGACCGGCGGCCCTGCGTGTGGTACCAGCCCCGAACCCCCCCCGAGAGACGATATGAAGGCAGCCGGGCGCCAGCGACGCCGCTGGAGTGCAGGGTCCTTAACTCGGGCTCCGTATGGGTGGCCTTCCAGTCCTGAATCGTATAGCAGCGGCACCGCAACTGGTGTGTGCGGGATGCACTCTCGTCCAACCATACTAGGGTGTGCTAGCCCGCGTTTGAGTACCCCCCTCATCATCCTGTGGGCGCGGAGCCAACTTCATTCGTGGACGACCTGGGCAGGCGTGATCTTGCCCCAACTTAGACCTAGCGGCCTGCCCTAGGTTGACGTTGACATCGCGACCAGACTGCCTCCGCCAAGGAGAGGGGTAGATCACGGCCTCAGCGGTTGTATACGCAAGAACTGGCCTGTTTGGCAGTTGCAACACGCTCGCCCGTCCCCACCAGCCTCCTATCCGGTCCGTGGTTATCAAGGGGGGAACAGACCTGTACACTGCCGGCTGAGGGCTCGGCGTAGGGGCGGGATGAGGGGCGTAAGTGGGGGAACCACCGGTCGATCCAATAATGGGCGCCCAGGGCTGGTAGGAGGCCGACGGACCAGACCCCCCTTCATGCGACTTTGAATGTCGCCCTCCCGCCGAGGCGTGCAATCGGTTCGCGGGTTACGTTGGCTACCCAAGCGGAGGAGGACTACGGCGCCGGCGACGGGTTCCCGATACACGAATCGTGCGCCCCCTTAACACTGACCTGGGCGGGACAGGGGCCCCTCCGCGGGGGTATTGTGATGACCGCTCGTCCGAGATCGTCCGTTAAATAGGCCCAGCACGGTGGGGCTGCTGGAGGATCCCGGCCCGGTCGTGGGTCGGCGACAGCTCGCTGCCCGCACGTGCGCGCGACGTCCGATGGCCAGCCCAGGCTGCGGTAGCCGTGCGTGGCCCCTGCGCTCTTATAAAACCTATAACCGCTCGCGGCCGGTGCGCAGATCCTAAACGCGCGACTGGCGCCGGGGTCGGACTGCGGGACCGCCAAGGTGCTGCCCGCACAAAATACCCGGCCCTGCCAGCTGACCGGGCTACTCACGTGGGGGCTCGGCCGCGACACACTCGTGGGTGGATGTTTGCCCCGAATTGTCGTGATAATCGTGGTGGCAGTTTGGTTTGCCTAGAGGGTAGAGCCGGACTTAACCCCGGGTGAGACGGTCCCTCTGGGATCTCTTCGTAGGTGGGCCGGTCGCGGCCGGCATCGGCCCCCAGATCTACTGCTTGTCGTGGGGTGCATAGCCAGGCCGGCGCATCGTGCGAATCACCGGGGCGTAAAACCATGGGTGAAGGCAGGGGCCAGCCGCGGGTAGCCCACGCCAATTAGCGCGGGACGATGCCCCTCGTCCGGGAGCGTATATGGCTAGCGCAAAGAAGAGAGCGCCGCGCGGTGTCGCGCGCTCATTCAACCGCGGCCCTCTTGGCCCCCCCTAGGCCGCCGTAGGCTCCGTGCGGGGAGTGCGGGGGGTCGGTGCCGCCGCAGATGCCGCGGCCCCGTCCCGCATGGGGCAGGTCCGCAGGAGCCGCCGGTCGGGCTGGGGGCGGACCAAGGCGACGTCGTGCTGGACGTCTCAGGGATGTGGGGGGAAGCCCGACAGGGGAAAATATTTTGGAGGGAACTGCCCGGGAGTCTCTGCTGGTGCGTTAGCGGCGGCCTCCGTCGCGCCGCCCGCGTGGGACTGCCACAGTAAGACTTCGTGCGGTAGCCCCGAGAAATGGGAGATCGCTACCGTCCATGCCGGGAAGCGGCCGAGCTGTCCACGTCGACCGCGTAAACTCTGGCCGCCGCATTCGTAAGGTGCCTGAGTGCGCGACCTAGTGTAGGTGATCTAACGTATCTTCCGCGTGAACGAGTGGCGTCGCAGGTGCGGGGCTGGCCATGGCGGCCCTGCGGCCCCCGTGTTGACGGGGGGCAGAGCGAGAGATCATGCCGCCCAGCGATGCGGTGGCGCTTATATACCCCGAAGACGTGCCCCAAGGGACCGGGGCCGGATGCGGATTTAAGGAGCCCCGAAACCGCCCCAGGGTGCGGGCCTCGCCTAGGGTCCTGACCGGTGGTTGGCAAGTGCGCGTGCACACGAAACAACATTATTCGATCTGGGTAACCGCGTATGGGCTGCGGACCAGTGGCCCCACCCCGCCATCCGCGTTCAACATCAGGTGGGCCTTAGGCGTTGGGACAGGGTGCGAACTGATGCACGGGATAAGGCTGCGCTCCTTCCACAGCATGACTAGAGGCACGACGAGGCCGGGGGTTGTCTATCCGGGTAAGGTGGGGCAACCTGGCCAGGGCTGGCTCCACCTAGTCGGAGTACTGCCATACTAGCACGCGCACCAACGGCGCATGGCCGGAGCGCGAGGTGGGGCACCAGGATGCTGCAGTTAAACAGCACGTGACGTGCCACGCACACTATCCGGGTACGCCCGGGGCCGTAACCGCGGATGCCGACTACGCGTCCGTGGGAGCGGCTTCTGATGGCCGGGCCCCCCGGACTTCCCCGGAACGGCGTGGGGTACGCTGCTGGTACTCTCCGCCCACGAATTTGGACCATGCTCGGCGGCGGTGTCACCCCACCATACAGACCGCGTCCCACCTCCGCTTGTCACCCGGCGGCGTCTCGGCGCGCGCGCGTGCCATCGGGGCGACACAGTTCCCCTAGCCGGCGGTCGAGCTATGACGACCGCGGGGCGGATGGCGAAACGATGGGGGGTCGACCGCCCGTAGTCGACCTCCCCCGGGCACGCGGCGCCTGCGCTTTAACCCGCCGGCCACAACCGCTCTAGCAACCCGCCGCGTCCACGGTGAGGCGGCTGCCCAGGGGGGCCCACGAGGTTGGCATTTCAACACTCGCCCAGCCCGCCCTCGGACACATTTGCCAGCATCCACGGCGGAGTATGGATCGTCCGGTCTGTCGGCGCCCCTCGGACGCTGTTCGCTGACGTGAACCACCATACTATCCTCTCGCCGCCGGGCGCTCCGCACGTCCCCTTGCTTCCCCCAACGCGGTCAGATGCTCCGCACTCCCCCGCAGCTACCGACTCGTGGGCTGCCCACGCGTTAGGATGAACCCTCCCGCCTCCTTGGGGCCACCCGCGCCTCTTCGGTTTACTCCCGTGCTCGGGGTCCCCACGAA
K_2         CGCTCGCCTTGCCACGGTATCAGTAGTACGCTACGTCCAACCCCCCCACCAAGAACGGAGTGCCTCAGCCGAGCTGTCGACCCCGATATCCTCTGACCGGAAGCTTGACGCCTCCGGTTAACCAAAGCTCGGGCCTAGCAGTTACGATTTACGCGGGCATGCCACGAGCGTACAATGGACGGTTAGATCGCGTTAGACGGGCAATTGTCCGGAGCGGGTGGCGACAGTAACAAGCGCGACTAACCGTTCCTGGGTGGTGCGCCGTCCGCGCCACATGGCCGTCCCGTCACGCGCGCGCTACACGCCGGCGTGCCGGCCCAGGATGCGCCGTACAGCACCGTGTGCCCACGAACGCCTAGGCCCGTCCAATACAGAGCGTCGGTGCGCGCTGCCGTGCCTGCCGTATGGCCGAGCCTACAAGTCTGGGGTTCCAAGCGATTGGTGCCGGCTCCGCGCCGCGCGCATCGCCCTGCATCTCTTCGAGGCGCCCATACAGGTGCTCACCGTCATCCTGCGGCAGTGAGGGTCTTGGTGGGCTCAATGGTAGGGGCTCCTCACCTCTGATCGTGAGTCCCTCCCGTAACGATGTAGCCATCGATACCCGAGACGCCCGTACCCCCCGTAAGCGGTATCCGGCGAGCCGCGATTGTGAATGCCCGAGCCGACGGGCGCGGTCGGGTCCCCCTATCCCCCGGCGCGTCTCACTCGGGAAACGTGCTTAATTCCCCACCTATCTTCGAGCGGCGCGCCGCAGTTACGCAGTGGCACCACCATCTTCACACGCGCTCGGTGCCAGCGTCGGCGTACCGTGTCACCTCCCAAAAAGCCGCTCGTGGAGGACGGCGTCCGCTGCGCACGCATTCGCCACGACGGCCCTGGCGCCTGGGGGACCGGCGGCACTGCGTTTGGTACCAGCCCCGAACCCCCCCCGAGAGACGATATGAAGGCAGCCGGGCGCCAGCGGCGCCGCTGGAGTGCAGGGTCCTTAACTCGGGCTCCGTATGGGTGGTCTTCCAGTCCCGAATCGTATAGCAGCGGCGCCGCAACTGGTGTGTGCGGGATGCACCCTCGTCCAACCATACTAGGGTGTGCTAGCCTGCGTTTGAGTACTCCCCCCATCATCCTGTGGGCGCGGAGCCAACTTCATTCGTGGACGACCTAGGCAGGCGTGATCTTGCCCCAACTTAGACCTGGCGGCCTGCCCTAGGAGGACGTTGACATCGCGACCAGCCTGCCTCCGCCAGGGAGAGGGGTAGGTCACGGCCTCAGCGGTTGTATACGCAAGAACTGGCCTGTTTGGCAGTTGCAACACGCTCGCCCGCCCCCACGAGCCTCCTATCCGGTCCGTGGTTATCGAGGGGGGAACAGACCTGTGCACTGCCGGCTGAGGGCTCGGCGTAGGGGCGGGATGAGGGGCGTAAGTGGGGGAACCACCGGTCGATCCAATGATGGGCGCCCAGGGCTGGTAGGAGGCCGACGGACCAGACCCCCCTTCGTGCGACTTTGAATGTCGCCCTCCCGCTGAGGCGTGCAGTCGGTTCGCGGGTTACGTTGGCTACCCAAGCGGAGGAGGACTACGGCGCCAGCGGCGGGTTCCCGATACACGAATCGTGCGCCCCCTTAACACTGACCTGGGCGGGACAGGGGCCCCTCCGCGGGTGTATTGTGATGACCGCTCGTCCGAGATCGTCCGTTAAATAGTCCCAGCACGGTGGGGCTGCTGGAGGACCCCGGCCCGGTCGTGGGTCGGCGACAGCTCGCTGCCCGCACGTGCGCGCGACGTCCGATGGCCAGCCCAGGCTGCGGTAGCCGTGCGTGGCCCCTGCGCTCTTATAAAACCTATAACCGCTCGCGGTCGGTGCGCAGATCCTAAACGCGCGACTGGCGCCGGGGTCGGACTGCGGGACCGCCAAGGTGCTGCCCGCACAAAATACCCGGCCCTGCCAGCTGACCGGGGTACTCACGTGGGGGCGCGGCCGCGACGCGCTCGTGGGTGGATGTTTGCCCCGAATTGTCATGATAATCGGGGCGGCAGTTTGGTTTGCCTAGAGGGTAGAGCCGGACTTAACCCCGGGTGAGACGGTCCCTCTGGGATCTCTTCGTAGGTGGGCCGGTCGCGGCCGGCATCGGCCCCCAGATCTACTGCTTGTCGTGGGGTGCATAGCCAGGCCGGCGCATCGTGCGAATCACCAGGGCGTAAAACCATGGGTGAAGGCAGGGGCCAGCCGCGGGTAGCCCACGCCAATTAGCGCGGGACGATGCCCCTCGTCCGGGAGCGTATACGGCTAGCGTAAAGAAGAGAGCGCCGCGCGGTGTCGCGCGCCCATTCAACCGCGGCCCTCTTAGCCCCCCCCAGGCCGCCGTAGGCTCCATGCGGGGAGTACGGGGGGTCGGTGCCGCCACAGATGCCGCGGCCCCGTCCCGCATGGAGCAGGTCCGCAGGAGCCGCCGGTCGGGCTGGGGGCGGACCAAGGCGACGTCGTGCTGGACGTCTCAGGGATGTGGGGGGAAGCCCGACAGGGGAAAATATTCTGGAGGGAACTGCCCGGGAGCCTCTGCTGGTGCGTTAGCGGCGGCCCCCCTCGCGCCGCCCGCGTGGGACTGCCACAGTAAGACTTCGTGCGGTAGTTCCGAGAAATGGGAGATCGCTACCGTCCATGCCGGGAAGCGGCCGAGCTGTCCGCGTCAACCGCGTAAACTCTGGCCGCCACATTCGTAAGGTGCCTGAGTGCGCGACCTAGTGTAGGTGATCTAACGTATCTTCCGCGTGAACGAGTGGCGTCGCAGGTGCGGGTCTGGCCATGGCGGCCCGGCGGCCCCCGTGTTGACGGGGGGCAGAGCGAGAGATCATGCCGCCCAGCGATGCGGTGGCGCTTATATACCCCGAAGACGTGCCCCAAGGGACCGGGGCCGGATGCGGATCTAAGGAGCCCCGGAACCGCCCCAGGGTGCGGGCCTCGTCCAGGGTCCTGACCGGTGGTTGGCAAGTGCGCGTGCACACGAAACAACATTATTCGATCTGGGTAACCGTGTATGGGCGGCGGACCAGTAGCCCCACCCCGCCATCCGCGTTCAACATCAGGTGGGCCTTGGGCGTTGGGACAGGGTGCGAACTGATGCACGGGATAAGGCTGCGCTCCTTCCACAGCATGACTAGAGGCACGACGAGGCCGGGGGTTGTCTATCCGGGTAAGGTGGAGCGACCTGGCCAGGGCTGGCTCCACCTAGTCGGAGTACTGCCATACTAGCACGCGCACCAACGGCGCATGGCCGGAGCGCGAGGTGGGGCACCAGGATGCTGCAGTTAAACAGCACGTGACGTGCCACGCACACTATCCGGGTACGCCCGGGGCCGTAACCGCGGATGCCGACTACGCGTCCGTGGGAGCGGCTTCTGATGGCCGGGCCCCCCGGACTTCCCCGGAACGGCGTGGGGTACGCTGCTGGTACTCTCCGCCCACGAATCTGGACCATGCCCGGCGGCGGTGTCACCCCACCATACAGACCGCGTCCCACCTCCGCTTGTCACCCGGCGGCGTCCCGGCGCGCGCGCGTGCCATCGGGGCGACCCAGTTCCCCTAGCTGGCGGTCGAGCTATGACGACCGCGGGGCGGATGGCGAAACGATGGGGGGTCGACCGCCCGTAGTCGACCTCCCCCGGGCACGCGGCGCCTGCGCTTTAACCCGCCGGCCACAACCGCTCTAGCAACCCGCCGCGTCCACGGTGAGGCGGCTGCCCAGGGGGGCCCACGAGGTTGGCATTTCAACACTCGCCCAGCCCGCCCTCGGACACACTTGCCAGCATCCACGGCGGAGTATGGGTCGTCCGGTCTGTCGGCGCCCCTCGGACGCTGTTCGCTGACGTGAACCACCATACTGTCCTCTCTCCGCCTGGCGCTCCGCACGTCCCCTTGCTTCCCCCAACGCGGTCAGATGCTCCGCACTCCCCCGCAGCTACCGACTCGTGGGCTGCCCACGCGTTAGGATGAACCCTCCCGCCTCCTTGGGGCCACCCGCGCCTCTTCGGTTTACTCCCATGCTCGGGGTCCCCACGAG
KZN_DS      CGCTAGCCTCGCCAAGACATCAGTAGCACGCTATGTCTCACCCCCCCATGGGCGGCGGCGTCCCGCAGCCGAGCTGGCGACCCCAAGATCCTACGCCCGGAGGCTTTACGCCCCTATCCTGCCGCGGTCCTGCTCTTTAGGTTGCGATCTACGCGGGCATGCTACGAGCGTACCATAATAGACTACCCCGCGGTGGACGTGCACGCGCCCGCAGCGGTTAGCGAAAGTAGAGCGCGCGACGAGCCGCCTCTGGGTGGCGCAGCACCTACGCTACGGGGTCGTCTCGTCACGCGTGAGGTACGCGCCCAAGTACCGGCCCCGAACGCAATGCACGGCCCATCGTACCCACGAAGACCCCGGCCCGTCCGACATAGGGCTTCGGCTCGCACTCCCGTGCCTACGTCGGGGCCGAGCCTTCAAGCCGGGGGTTTCAGGCGATCGGTACCGTCGTCGCGCCGCACGCGGCGACCCGCATCTCTTCCAGGCGCCTAGACAAGCGCCTATCTCCCTCCGGCAGTAGGGGGGGTCTTCGGGAGGTCAACGGGAGGGGCTTCTTGTCCCCAACCGTGAGTTCCTCCCGTGACGATTGGGCCAGTCATACCTGGGGTGCCCATACCACACGTACGCTGCAGCCCGCGAATTGCAACCGCGAATGCTCGAACCGGCGGGTACTGTCGGATCCTCCTATCCAGCGGCATGTCTCACTCCGGAGACGCGCTCAGCCCCCCCCCCATCTCCGAACGACGTGCCCAAGTCACGCAGCCGTACCACTCCCTTCACACTCGCTCGCTATCATTGTCGGTGCCGCGGGTCACTTTCTAAAAAGTCGCGCATGTAGGGCGCAACCAGCTGGGCACGTCCTTACCACGCCGGCCCTGGCGCATGGTGTACCCGTGGCATTATGTTCGGCACCGGACCCAAACCCACCCCGAAAGACGGTAGGAAGGCAGCCGGGCGTTAGCGGCTCCCCTGGACTGCAGAGTCTTCACAAGGGGCGTCCCTTTGATGGCCTCCAAGGCCCCGATCGTATAGCTGCCGCATCGTAACTGGCGGGGCTGGGATGCTCTCTCCGCCGCCTACCCCAACGTATGACAGCCTGCGTTCGAGCCCCCCTATCATAATCCTGCGCGTGCGGAGTCACCTCCACGCACGGCCAACCTGTGCAGGTGCGGTCCTGTACAGCCTCCGAGCTGGCGACCTGGCCGAGGTTCACGTCGATGCCGCGACGACACTGGTTGCGCTAGGGGCGGGAGTGGGTCACGGCCTCAGCGGTGGCCTACGAAAGGGCTAGCCTGCTTGGCAGTTGTGCGGCGCTCGCCCGCCCCTGGGAGGCTCTTCTCCAAGCCGAGGTCGTCAGGGCGGGACCCACCCCGCATACTGCTGGAGGAGGGCCCGGTATAGGGACGGGACGAGCGGGTGAGGTGAGGGCATCACGCGTGGATCCAGTGACAGGCGCCCGGGGCTGGTGGGCAGCCGGCAGAGGAGATCCCCCTTCATGCAACTTCGAATGCCGCCATCCCGCCGAAGCGCGAAGCCGGTGCGCAGGTTACGTGGGTTATCTGGGCCGACGGGGGGTACTGCGTCGGCGGCGGGTTTCCGATATACGCACCGTCTGCCGCCGTAAAACTGACCGGAGCGGGGCCGGCGCCGGTCCGCAGGTGTCTTGTGAGGACTACACGTCCGCAATTGCCCTCCAGACGGGCCCGGCACGGTGAGGCTGCTGGGGCGCCCCCAGCCGGTCGCGGGCCGGGGACATCTCGCGGTCCGCAAGTGCGCGAGCAGTATGGTGGTGAGCTGAGGCTGCGGTAGTCGTGTGCGGCCTCTGCGCTCTGACAACGCCTGCCATTGCCAGTGACAGGTGCGCGTATCCCAGGCCCACGACCGATGCCGGGGTCGGGCTGCGGGACCGCCAAGGTGCTGCCTGCGCAAGGCGACCGACCCTGCAAGCTGACTGGGGTGTTCACGTGGGGGCTCGGTCGCGACACACGCGCGGGTGGGTGTCTGCCATGAATCGTCGCACTGATAATGGCGCCAGATTCATTTGCCTAGAGAACAGGGCCGGACTTCGCACTGAGTAAGGCGGCCTCTCTGCAGGCGCTTCCCAAGTAGGCCGGTCGCGGCCGGCATCAGCCCCTCGAGCCGGTGGTCGTCGTGGGGTGCATTGCCAACGCACGGCATCGGGCGAACCACCGGGGGGCAAGACTATGGACGCAAGGCGGGGCCAACCGCAGGCAGCCCCCGCCGATTAGCACAGGGCAATGCCCCTAGGCCAGGAGGGTGCACTGCCAGTGCAGGAAAGAGAGCGCCGCTTGACGTCGCGCGCTCGTTCAGTTGCGATACTATGGGCCCGGCCTAGGCTGCCGCACGTGCAATGCGGGGAGGAAGGGGGGTCGATCCCGCTGTAGAGACCACGAATCCGTCGCGCAGGGGGCAGGTACGCACTAGCTCAGGGTCGGACTGGGGGCCCACCAAAGCGGTATCGCGCCGGGGGTCTCAGAGCTGTGGGGGGAAGCCCCGTGGGGGGAGGGGTCTCCGAGGGAACCGCCCGAGAGTGTCTGTCGGTGTGTTGACGGTACCCTCCGCGGCGCTGCCTGCGTGAAACTGCCGCGGTCGGGCTTTGTAACGTGGTCCCGAGACGCGGGAGTGCGATGACGTCCATAACGAGAAGCGGCCAAGCTGTCCGTGTCGACCGCCAAGACCCTGGTACTCGCGGCCGTAAGGTGCCTGAAGGCGCAGCCTAGTGTAGGGAACCGAACGGATGCTCCGCGCAAGTAAGCGGCGTCACAAGTACGGAGTTGGCCGTGCCGGCCCGGCAGCTCCCGGATTGACGGGGGGAAGAGCGAGGGGAGCGGCCGCCCAGCCGCAGGCGAGCGTTTATGTGCCCCGCAGACGTATCCTGGGGGAACGGCGCTGGAGGCGCGTTGGGGGAGCCCCGGGATCGCCGCAAGATGCGGGCCTCGTCCGGGGTCCTGACCAGTAATTGATAAGCGCGCGCGCACGCAAAACAACCTGATTAGGTTTGGGTCACCGCATCTGGATGGCGGATCAACGGCCCTACCTCGCGGTCCGCGTTGGCCAGCGGGAGGACTTCGGGGGTTGAGATGAGAGGCGAAGCGACGTCCGCGGTGAAGCGGGGGCTCTCGGACGGCATGACGAGGGGCACGACGAGGCTGAAGGTTGTCTGCGCGGATCGGACGGGGTACCTTGGCCAGAGACGGCCCCAGTTGGGCGGGGCAAGGCTATACTCGCACGCGCGCCGACGACGCACGGCCAGGGCAGGAGGTGGGGCACCGGTACGCCACGGTCAGACAGGGCGTGGCGTGCCACGCACAGGATCTGGGTGCGTCCCGTGCGGCAGCCGCGTACGTCGAGTACGGGTGCGTAGGAGTGGCTTCTGATACCCGCGTCCGCTACACTCCCCTGGAACGGCGCGGGGCACTCCGCTAGTACTCTCTTCCTACGGCCTCGCACCACGCCCTCCTGCGTGGCTAACCCATGACACGAACCTCGTCCTGCCGCCGTCTATCCCCCGGCGCTGTTCCGCCCCACACGCGTCCCGCTAGGGTGCCACAGCCCCCCCGGCTGACGACCGAGCTACGACGACAGTAGGACGGATGGCAAAAAAGTGTGGAGCCGGCTGCCCGGAGTCGATCCTCCCCAGGCACGCGGTGCCCGCTCTCCAATCTGTCGGCCTCGACCGTTCCAGCAGCCCGCAGCAGCCAAAGGGAGGTGACTATCTAGGGGGTCTCGAGAGGTCTGTATTCCCGCCCTCGTCCCACCCGCCCTGGGAAGCATGTGCCCACGCCGACGGCGGAGTACAGGTCGTTCGTCGTATCGGCGCGCCCCGAACGGTGTCCGCTGACGCGAACCACCACACTATTCTCTCTCCGCCTGTTGTCCCGCGCGTCCCCCGTCTTCCCCCAGTCCCGCCAGGCGCTCCGCGCGCCCCCGTAGCCACCGACTACTGCGTTGCCTATGCCGTACTCCGGACCCTCCCGCCCCCTCCGGGCTACCCACGCCCCTCAGGTTTACTCCCATGCTCGCGGTCTTCATGGG
KZN_XDR     CGCTAGCCTCGCCAAGACATCAGTAGCACGCTATGTCTCACCCCCCCATGGGCGGGGGCGTCCCGCAGCCGAGCTGGCGACCCCAAGATCCTACGCCCGGAGGCTTTACGCCCCTATCCTGCCGCGGTCCTGCTCTTTAGGTTGCGATCTACGCGGGCATGCTACGAGCGTACCATAATAGACTACCCCGCGGTGGACGTGCACGCGCCCGCAGCGGTTAGCGAAAGTAGAGCGCACGACGAGCCGCCTCTGGGTGGCGCAGCACCTACGCTACGGGGTAGTCTCGTCACGCGTGAGGTACGCGCCCAAGTACCGGCCCCGAACGCAATGCACGGCCCATCGTACCCACGAAGACCCCGGCCCGTCCGACATAGGGCTTCGGCTCGCACTCCCGTGCCTACGTCGGGGCCGAGCCTTCAAGCCGGGGGTTTCAGGCGATCGGTACCGTCGTCGCGCCGCACGCGGCGACCCGCATCTCTTCCAGGCGCCTAGGCAAGCGCCTATCTCCATCCGGCAGTAGGGGGGGTCTTCGGGAGGTCAACGGGAGGGGCTTCTTGTCCCCAACCGTGAGTTCCTCCCGTGACGATTGGGCCAGTCATACCCGGGGTGCCCATACCACACGTACGCTGCAGCCCGCGAATTGCAACCGCGAATGCTCGAGCCGGCGGGTACTGTCGGATCCTCCAATCCAGCGGCATGTCTCACTCGGGAGACGCGCTCAGCCCCCCCCCCATCTCCGAACGACGTGCCCAAGTCACGCAGCCGTACCACTCCCTTCACACTCGCTCGCTATCATTGTCGGTGCCGCGGGTCACTTTCTAAAAAGTCGCGCATGTAGGGCGCAACCAGCTGGGCACGTCCTTACCACGCCGGCCCTGGCGCATGGTGTACCCGTGGCATTATGTTCGGCACCGGACCCAAACCCACCCCGAAAGACGGTAGGAAGGCAGCCGGGCGTTAGCGGCGCCCCTGGACTGCAGAGTCTTCACAAGGGGCGTCCCTTTGATGGCCTCCAAGGCCCCGATCGTATAGCTGCCGCATCGTAACTGGCGGGGCTGGGATGCTCTCTCCGCCGCCTACCCCAACGTATGACAGCCTGCGTTCGAGCCCCCCTATCATAATCCTGCGCGTGCGGAGTCACCTCCACGCACGGCCAACCTGTGCAGGTGCGGTCCTGTACAGCCTCCGAGCTGGCGACCTGGCCGAGGTTCACGTCGATGCCGCGACGACACTGGTTGCGCTAGGGGCGGGAGTGGGTCACGGCCTCAGCGGTGGCCCACGAAAGGGCTAGCCTGCTTGGCAGTTGTGCGGCGCTCGCCCGCCCCTGGGAGGCTCTTCTCCAAGCCGAGGTCGTCAAGGCGGGACCCACCCCGCATACTGCTGGAGGAGGACCCGGTATAGGGACGGGACGAGCGGGTTAGGTGAGGGCATCACGCGTGGATCCAGTGACAGGCGCCCGGTGCTGGTGGACGGCGGGCAGAGGAGATCCCCCTTCATGCAACTTCGAATGCCGCCATCCCGCCGAAGCGCGAAGCCGGTGCGCAGGTTACGTGGGTTATCTGGGCCGACGGGGGGTACTGCGTCGGCGGCGGGTTTCCGATATACGCACCGTCTGCCGCCGTAAAACTGACCTGAGCGGGGCCGGCGCCGGTCCGCAGGTGTCTTGTGAGGACTACACGTCCGCAATTGCCCTCCAGACGGGCCCGGCACGGTGAGGCTGCTGGGGCGCCCCCGGCCGGTCGCGGGCCGGGGACATCTCGCGGTCCGCAAGTGCGTGAGCAGTATGGTGGTGAGCTGAGGCTGCGGTAGTCGTGTGCGGCCTCTGCGCTCTGACAACGCCTGCCATTGCCAGTGACAGGTGCGCGTATCCCAGGCCCACGACCGATGCCGGGGTCGGGCTGCGGGACCGCCAAGGTGCTGCCTGCGCAAGGCGACCGACCCTGCAAGCTGACTGGGGTGTTCACGTGGGGGCTCGGTCGCGACACACGCGCGGGTGGGTGTCTGCCATGAATCGTCGCACTGATAATGGCGCCAGATTCATTTGCCTAGAGAACAGGGCCGGACTTCGCACTGAGTAAGGCGGCCTCTCTGCAGGCGCTTCCCAAGTAGGCCGGTCGCGGCCGGCATCAGCCCCTCGAGCCGGTGGTCGTCGTGGGGTGCATTGCCCACGCACGGCATCGGGCGAACCACCGGGGGGCAAGACTATGGACGCAGGGCGTGGCCAACCGCAGGCAGCCCACGCCGATTAGCACAGGGCAATGCCCCTAGGCCAGGAGGGTGCACTGCCAGTGCAGGAAAGAGGGCGCCGCTTGACGTCGCGCGCTCGTTCAGTTGCGATACTATTGGCCCGGCCTAGGCTGCCGCACGTGCAATGCGGGGAGGAAGGGGGGTCGATCCCGCTGTAGAGACCACGAATCCGTCGCGCAGGGGGCAGGTACGCACTAGCTCAGGGTCGGACTGGGGGCCCACCAAAGCGGTATCGCGCCGGGGGTCTCAGAGCTGTGGGGGGAAGCCCCGTGGGGGGAGGGGTCTCCGAGGGAACCGCCCGAGAGTGTCTGTCGGTGTGTTGACGGTACCCTCCGCGGCGCTGCCTGCGTGAAACTGCCGCGGTCGGGCTTTGTAACGTGGTCCCGAGACGCGGGAGTGCGATGACGTCCATAACGAGAAGCGGCCAAGCTGTCCGTGTCGACCGCCAAGACCCTGGTACTCGCGGCCGTAAGGTGCCTGAAGGCGCAGCCTAGTGTAGGGAACCGAACGGATGCTCCGCGCAAGTAAGCGGCGTCACAAGTACGGAGTTGGCCGTGCCGGCCCGGCAGCTCCCGGATTGACGGGCGGAAGAGCGATAGGAGCGACCGCCCAGCCGCAGGCGAGCGTTTATGTGCCCCGCAGACGTATCCTGGGGGAACGGCGCTGGAGGCGCGTTGGGGGAGCCCCGGGATCGCCGCAAGATGCGGGCCTCGTCCGGGGTCCTGACCAGTAATTGATAAGCGCGCGCGCACGCAAAACAACCCGATTAGGTTTGGGTCACCGCATCTGGATGGCGGATCAACGGTCCTACCTCGCGGTCCGCGTTGGCCAGCGGGAGGACTTCGGGGGTTGAGACGAGAGGCGAAGCGACGTCCGCGGTGAAGCGGGGGCTCTCGGACGGCATGACGAGGGGCACGACGAGGCTGAAGGTTGTCTGCGCGGATCGGACGGGGTACCTTGGCCAGAGACGGCCCCAGTTGGGCGGGGCAAGGCTGTACTCGCACGCGCGCCGACGACGCACGGCCAGGGCAGGAGGTGGGGCACCGGTACGCCACGGTCAGACAGGGCGCGGCGTGCCACGCACAGGATCCGGGTGCGTCCCGTGCGGCAGCCGCGTACGTCGAGTACGGGTGCGTAGGAGTGGCTTCTGATACCCGCGTCCGCTACACTCCCCTGGAACGGCGCAGGGCACTCCGCTAGTACTCTCTTCCTACGGCCTCGCACCACGCCCTCCTGCGTGGCTAACCCATGACACGAACCTCGTCCTGCCGCCGTCTATCCCCCGGCGCTGTTCCGCCCCACACGCGTCCCGCCAGGGTGCCACAGCCCCCCCGGCTGACGACCGAGCTACGACGGCAGTAGGACGGATGGCGAAACAGTGTGGAGCCGGCTGCCCGGAGTCGATCCTCCCCAGGCACGCGGTGCCCGCTCTCCAATCTGTAGGCCTCGACCGTTCCAGCAGCCCGCAGCAGCCAAAGGGAGGTGACTATCCAGGGGGTCTCGAGAGGTCTGTATTCCCGCCCTCATCTCACCCGCCCTGGGAAGCATGTGCCCACGCCGACGGCGGAGTACGGGTCGTTCGTCGTATCGGCGCGCCCCGAACGGTGTCCGCTGACGCGAACCACCACACTATTCTCTCTCCGCCTGTTGTCCCGCGCGTCCCCCGTCTTCCCCCAGTCCCGCCAGGCGCTCCGCGCGTCCCCGTAGCCACCGACTACTGCGTTGCCTATGCCGTACTCCGGACCCTCCCGCCCCCTCCGGGCTACCCACGCCCCTCAGGTTTAGTCCCATGCTCGCGGTCTTCATGGG
P10_ITL     CGCTAGCCTCGCTAAGACATCAGTAGCACGTTATGTTCCACCCCCCTGTGGGCGGGGGCGTCCCTCAGCCGAGCTGGCAATCCCAATATTCTACGCCCGGAGGCTAGACGCGTCCATCCTGCCGCGGCCCTGCTTTAGAGGTTGCGATTTACGCGGACATGCTACAAGCGTACAATAGTAGACCACCCCGCGGTGGACGTGCACGCGTTGGCAGCGGTTGAAGAAAGTGGAGCGCGCGATGGGCCGCCTCTGGATGGCGCAGTACCTACGCTACAGGACCGCCTCGTCACGCGTGAGGTACGTACCCGAGTACCCGCCCCGAACGCACCGCGCGGCCGCTCGTGCCCACGAAGACCCAGGCCCACCTGACATAGGGCTTCGGTTCGCACTCCCGTGCCTGCCGCGGGACCGAGCCTTCAAGTCTGGGGTCTCAGGCGATCGGTGCCGGCGTTTCGCCGCGCACGTCGCCCCGCATCTTTTCCAGGCGCCTAGATAGGCACCTACCGTCATCCGGCAGCAGGGGAGGTCTGCGTGAGCTCAACGGGCGGGGCTTCTTGCCCCCGACCGTGAGTTCCTCCCGCGACGCTTGGTCCAGCCAGACCCGGGGTGCCCATACCCCACATACGCGGCAGCTCTCCAGTTGAAACCGCGAATGCTCGAGCTGGCGGGCACTGTCGGATCCTCCTCTCCACCGGCATGCCTCAAACGGAAGACGCGCTCGGTCCCCCCCCCAGCTCCGAACGACGCGCCCAAGTCACGCAGCCGCACCACTACCTCCGAACGCGCTCGGTGCCATTGTCGGCGCACCGTGTCACCTCCCAGAACGCCGCGCGTGGAGGGCGCAACCAGCTGGGCACCCCCTTACTGCGCCGGCCCTGGCGCAGGGTGTACCCGTGTAATTACGTTCGGTACCGGACCCAAACCCACCCCGCAAGACGGTATGAAGGCAGCCGGGCGCCAACGGGGCCGCTGGACTGCCGAGTCCCCACCTGGAGCGCCGTATTGGTGGCCTCCAAGTCCCCGATCGTATAGCTGCCGCATCGCAACTGGTGGGTGCGGGATGCTCTCTCCGCCGCTCATCCCAGCGTATGACAGCCTGCGTCCGAGCACCCTCATCATAATCCTGCACGCGCGGAGCCACCTCCATGTACGGCCGACATGTGCAGGTGCGGTCCTGTAGAAAGTCCGAGCTGACGACCTGGTCGAGGTTCACGTCGACGTCATGGCCACACTGGTTCCGCTAGGGGCGGCGGTGGGTCACGGCCTCAGCAGTGGTCTATGAAAGGGCTGGCGTGCTTGGCATTCGTACGGCGCCCGCCCGCCCCTAGGAGGCTCTCCTCGAAGACGATATCGTCAAGGCCGGACCCGCCCCGCATGCTGCTAGAGGAAAAGCCGGTATAGGGACGGGACGAGGGGGTTCGCTGAGGCCATCACGCGCCGATCCAGTGATGGGCGCACGGGGCTGGCGGGCGGCCGACAGACGAGATCCCCCTTCATGCGGCGTCGAATGCCGCCATCCCGCCGGGGCGCGAAGCCGATTCGCGGGTTCTGTGGGTTGCCCGGACGGACGGGGGGTACTGCGTCGGCGGCAGATTTCCGATATACGCACCATCTGCCGCCGTAACACTGCCCTGAGCGGGGCAGGCGCCGGTCAACAGGTGTCTTGTGAGGACTGCACGTCCGCAATTGCCCTCCAGACAGGCCCGGCACGGTGGGGCTGCTCGGGGGCCCCCGGCCGTTCGCCGGCCGGGGAGATCCCGCGGTCCACAAGTGCGCGCGCAGTCTGGCGGCCAGCTGAGGCTGCGGGAGCCGTGTGCGGCCTCTGCGTTCTGACAACGCCTGTCATCGTCAGCGGCAGGCGAGCGTATCCCAGGTCGACGACCGATGCCGGGGTCGGACCGTGGGACCGCCAAGGTGCTGCCCGCGGAGAGCAAGCGATCCTGCCAGCTGACTGAGGTGCTCACGTGGGGGCTCGGTCGCACCACACTCGCGGATGGGTGTCCGCCATGAATCGTCGTAATAATCATGGCGCCAGATTCGTGTGCCCAGAAAACAGGGCCGTACTTCGCCCTGGGTAAGGCGGCCTCGCTGCAAGCGCTTCGTAGGTAGGCCGGTTGGGGCCGGCATCAGCCCCCAGAGCCGCAGGTCGTCGTGGGGTGCATTGCCAGCGTACGGCATCGGGCGAGCCACCGGGGCATATGAACATAGATGCAGGCCGGGGCCAACTGTGGGCAGCCCCCGTTGATTAGCACGGGACGATGCACCTCGTCCGGGAGGACGCACTGCCAGTACAAAAAAGAGAGCGGCGCTCGACGTCGCGAGCTCGTTCAGTTGCGACACCATTGGCCGCGTCTAGGCCGCGGTACGCTCAATGCGGGGAGGAAGGGGGGTCGACCCTGCTGTAGATGCTGCGAACCCGTCCCGCATGGGGCAGGTCCGCACTAGCTCCGGGTCGGGGTGGGGGCCCGACAAAGCGGTATCGCGCCGGGGGTCTCAGAGCTGTGGAGGGAAGCCCCGCGGAGGAAGGTGTTTCCGAAGGAACCGCCGGGGAGTGTCTGTCAGTGCGTTGGCGACGCCCTCCGCGGCGCCGCCTCTGTCGAACTTCCGCGGTAGGGCTTCGTGACGTGATCCCGAGACGCGGGAGTGCGACGACGTCCATAACGGGAAGAGCCCAAGTTGTACGTGTCGGCCGCCAAGATCCTGGTAGCTGCGGCCGTAAGGTGCCTGAGGGAGCAGCCTCCTGTAGGGAACCGAACGGCTCCTCCGTGCACATGAACGGTGTGACAAGTGCAGGGCTGGCCGTGCCGGTCTGACAGCTCCCGTGTTGACGGGGGGAAGAGTGAGAGGTCCGGCCGCCCAGCGGCAGGCGAGCGTTTATATACCCCGCAGACATGTCCTGGGGGAACGACGCCGGAGGCCCGTTTGAGGAGCCCCGGGATCGCCGTAAGGTGCGGGCCACGTCCGGGGTTCTGACTAGTAGCTAGCAAACGTGCGCGCACGCAAAACAACCTGATTAGGTCTGGGTCGCCGCGCATGGGTGGCGGATCAGTGGCCCTACCTCGCGGTCCGCGTTGACCAGCGGTAGAGCCTCGAGCGTTAAGACGGGATGCGAACCGACATCCGGGATGAAGCGGGGGTCCTCGGGCGGCATGGCGAGGGGCAGGAGGAAGCTGAAGGTTGTCTGCGCGAATCGAGCGGGGTACCTTAGCCAGGAACGACCCCAGTTGAGCGAGGCACTGCTATACTCGCACGGGCGCCGCCGACGCACGGCCGGGGCGGGAGGTGGGGCGTCGGTACGCCACGGTTAAACAGGACGTGGCGTGCCACGCGCAGTATCCGGATGCGCCCCGTGCGGCAGCCGCGTATGTCGAGTGCGGGTCCGTGGGAGTGGTTTCTGATACCCGGGTCGCCCACACTCCCCCGGAACGGTGCGGGGCATGCCGCTAGTACTCTTCTCCTACTGCCTCGGACCATGTCCTGCGCCCTGCCTGCCCGATGACACGACCCGCGTCTTGCCGCCGTCTATCCCCCGGCGCCGTCCCGCGCCACACGCGTCCAGCTAGGGCGAAACAGCCCGCTTGGCTGACGGCCGAGCTACGACGACAGTGACGCGGATGACGAAACAGTGTGGAGCCGGCTGCCGTGAGTCGGCCTCTCCCAGGCACGCGGTGCGCGCTCTCCAATCTGCCAGTCTCGACCGCTCCAGTAGCCCGCAGCAGCCAAAGGGAGGTGGCTATGCAGGAGGTACCGCGAGGTTTGCATTTCCACACTCGCCCCACCCGCCCTCGGAAGCATTTGCTCGCGCCGACGGCGGAGTACGGGGCGTTCGGCGTATCGTGGCCCCCCGGAGGCTGGCCACTGGCGCGAACCAGCACACTATTCTCTCTCCACCTGTCGCTCCGCGCGTCCCCCGGCTGCTCCCAACGTGGCCAGGCGCTCCGTGCGTCCCTGTAGCCACCGACTAGTGGTCTGCTTATGCCGTACTCTGGGGCCTCTCACCCCCTCCGGGCTACCCACGCTCCTCAGGTTGACTCCTATGCTCGCGGTTCTCGTGGG
P1_ITL      CGCTAGCCTCGCTAAGACATCAGTAGCACGTTATGTTCCACCCCCCTGTGGGCGGGGGCGTCCCTCAGCCGAGCTGGCAATCCCAATATTCTACGCCCGGAGGCTAGACGCGTCCATCCTGCCGCGGCCCTGCTTTAGAGGTTGCGATTTACGCGAGCATGCTACAAGCGTACAATAGTAGACCACCCCGCGGTGGACGTGCACGCGTTGGCAGCGGTTGAAGAAAGTGGAGCGCGCGATGGGCCGCCTCTGGATGGCGCAGTACCTACGCTACAGGACCGCCTCGTCACGCGTGAGGTACGTACCCGAGTACCCGCCCCGAACGCACCGCGCGGCCGCTCGTGCCCACGAAGACCCAGGCCCACCTGACATAGGGCTTCGGTTCGCACTCCCGTGCCTGCCGCGGGACCGAGCCTTCAAGTCTGGGGTCTCAGGCGATCGGTGCCGGCGTTTCGCCGCGCACGTCGCCCCGCATCTTTTCCAGGCGCCTAGATAGGCACCTACCGTCATCCGGCAGCAGGGGAGGTCTGCGTGAGCTCAACGGGCGGGGCTTCTTGCCCCCGACCGTGAGTTCCTCCCGCGACGCTTGGTCCAGCCAGACCCGGGGTGCCCATACCCCACATACGCGGCAGCTCTCCAGTTGAAACCGCGAATGCTCGAGCTGGCGGGCACTGTCGGATCCTCCTCTCCACCGGCATGCCTCAAACGGAAGACGCGCTCGGTCCCCCCCCCAGCTCCGAACGACGCGCCCAAGTCACGCAGCCGCACCACTACCTCCAAACGCGCTCGGTGCCATTGTCGGCGCACCGTGTCACCTCCCAGAACGCCGCGCGTGGGGGGCGCAACCAGCTGGGCACCCCCTTACTGCGCCGGCCCTGGCGCAGGGTGTACCCGTGTAATTACGTTCGGTACCGGACCCAAACCCACCCCGCAAGACGGTATGAAGGCAGCCGGGCGCCAACGGGGCCGCTGGACTGCCGAGTCCCCACCTGGAGCGCCGTATTGGTGGCCTCCAAGTCCCCGATCGTATAGCTGCCGCATCGCAACTGGTGGGTGCGGGATGCTCTCTCCGCCGCTCATCCCAGCGTATGACAGCCTGCGTCCGAGCACCCTCATCATAATCCTGCACGCGCGGAGCCACCTCCATGTACGGCCGACATGTGCAGGTGCGGTCCTGTAGAAAGTCCGAGCTGACGACCTGGTCGAGGTTCACGTCGACGTCATGGCCACACTGGTTCCGCTAGGGGCGGCGGTGGGTCACGGCCTCAGCAGTGGTCTATGAAAGGGTTGGCGTGCTTGGCATTCGTACGGCGCCCGCCCGCCCCTAGGAGGCTCTCCTCGAAGACGATATCGTCAAGGCCGGACCCGCCCCGCATGCTGCTAGAGGAAAAGCCGGTATAGGGACGGGACGAGCGGGTGCGCTGAGGCCATCACGCGCCGATCCAGTGATGGGCGCACGGGGCTGGCGGGCGGCGGACAGACGAGATCCCCCTTCATGCGACGTCGAATGCCGCCATCCCGCCGGGGCGCGAAGCCGATTCGCGGGTTCTGTGGGTTGCCCGGACGGACGGGGGGTACTGCGTCGGCGGCAGATTTCCGATATACGCACCATCTGCCGCCGTAACACTGCCCTGAGCGGGGCAGGCGCCGGTCAACAGGTGTCTTGTGAGGACTGCACGTCCGCAATTGCCCTCCAGACAGGCCCGGCACGGTGGGGCTGCTCGGGGGCCCCCGGCCGTTCGCCGGCCGGGGAGATCCCGCGGTCTGCAAGTGCGCGCGCAGTCTGGCGGCCAGCTGAGGCTGCGGGAGCCGTGTGCGGCCTCTGCGTTCTGACAACGCCTGTCATCGTCAGCGGCAGGCGAGCGTATCCCAGGTCCACGACCGATGCCGGGGTCGGACCGTGGGACCGCCAAGGTGCTGCCCGCGGAGAGCAAGCGATTCTGCCAGCTGACTGGGGTGCTCACGTGGGGGCTCGGTCGCACCACACTCGCGGATGGGTGTCCGCCATGAATCGTCGTAATAATCATGGCGCCAGATTCGTGTGCCCAGAAAACAGGGCCGTACTTCGCCCTGGGTAAGGCGGCCTCGCTGCAAGCGCTTCGTAGGTAGGCCGGTTGGGGCCGGCATCAGCCCCCAGAGCCGCAGGTCGTCGTGGGGTGCATTGCCAGCGTACGGCATCGGGCGAGCCACCGGGGCATATGAACATAGATGCAGGCCGGGGCCAACTGTGGGCAGCCCCCGTTGATTAGCACGGGACGATGCACCTCGTCCGGGAGGGTGCACTGCCAGTACAAAAAAGAGAGCGGCGCTCGACGTCGCGAGCTCGTTCAGTTGCGACACCATTGGCCGCGTCTAGGCCGCGGTACGCTCAATGCGGGGAGGAAGGGGGGTCGACCCTGCTGTAGATGCTGCGAACCCGTCCCGCATGGGGCAGGTCCGCACTAGCTCCGGGTCGGGGTGGGGGCCCGACAAAGCGGTATCGCGCCGGGGGTCTCAGAGCTGTGGAGGGAAGCCCCGCGGAGGAAGGTGTTTCCGAAGGAACCGCCGGGGAGTGTCTGTCAGTGCGTTGGCGACGCCCTCCGCGGGGCCGCCTCTGTCGAACTTCCGCGGTAGGGCTTCGTGACGTGATCCCGAGACGCGGGAGTGCGACGACGTCCATAACGGGAAGAGCCCAAGTTGTACGTGTCGGCCGCCAAGATCCTGGTAGCTGCGGCCGTAAGGTGCCTGAGGGAGCAGCCTCCTGTAGGGAACCGAACGGCTCCTCCGTGCACATGAACGGTGTGACAAGTGCAGGGCTGGCCGTGCCGGTCTGACAGCTCCCGTGTTGACGGGGGGAAGAGTGAGAGGTCCGGCCGCCCAGCGGCAGGCGAGCGTTTATATACCCCGCAGACATGTCCTGGGGGAACGACGCCGGAGGCCCGTTTGAGGAGCCCCGGGATCGCCGTAAGGTGCGGGCCACGTCCGGGGTTCTGACTAGTAGCTAGCAAGCGTGCGCGCACGCAAAACAACCTGATTAGGTCTGGGTCGCCGCGTATGGGTGGCGGATCAGTGGCCCTACCTCGCGGTCCGCGTTGACCAGCGGGAGAGCCTCGGGCGTTAAGACGGGATGCGAACCGACATCCGGGATGAAGCGGGGGTCCTCGGGCGGCATGGCGAGGGGCAGGAGGAAGCTGAAGGTTGTCTGCGCGAATCGAGCGGGGTACCTTAGCCAGGAACGACCCCAGTTGAGCGAGGCACTGCTATACTCGCACGCGCGCCGCCGACGCACGGCCGGGGCGGGAGGTGGGGCGTCGGTACGCCACGGTTAAACAGGACGTGGCGTGCCACGCGCAGTATCCGGATGCGCCCCGTGCGGCAGCCGCGTATGTCGAGTGCGGGTCCGTGGGAGTGGTTTCTGATACCCGGGTCGCCCACACTCCCCCGGAACGGTGCGGGGCATGCCGCTAGTACTCTTCTCCTACTGCCTCGGACCATGCCCTGCGCCCTGCCTGCCCGATGACACGACCCGCGTCTTGCCGCCGTCTATCCCCCGGCGCCGTCCCGCGCCACACGCGTCCAGCCAGGGCGAAACAGCCCGCTTGGCTGACGGCCGAGCTACGACGACAGTGACGCGGATGACGAAACAGTGTGGAGCCGGCTGCCGTGAGTCGGCCTCTCCCAGGCACGCGGTGCGCGCTCTCCAATCTGCCAGTCTCGACCGCTCCAGTAGCCCGCAGCAGCCGAAGGGAGGTGGCTATGCAGGAGGTACCGCGAGGTTTGCATTTCCACACTCACCCCACCCGCCCTCGGAAGCATTTGCTCGCGCCGACGGCGGAGTACGGGGCGTTCGGCGTATCGTGGCCCCCCGGAGGCTGGCCACTGGCGCGAACCAGCACACTATTCTCTCTCCACCTGTCGCTCCGCGCGTCCCCCGGCTGCTCCCAACGTGGCCAGGCGCTCCGTGCGTCCCTGTAGCCACCGACTAGTGCTCTGCTTATGCCGTACTCTGGGGCCTCTCACCCCCTCCGGGCTACCCACGCTCCTCAGGTTGACTCCTATGCTCGCGGTTCTCGTGGG
