# Supplementary material for: A phylogeny-based sampling strategy and power calculator informs genome-wide associations study design for microbial pathogens
Source: Genome Med. 2014 Nov 15;6(11):101. doi: 10.1186/s13073-014-0101-7 (PMC4256898; doi:10.1186/s13073-014-0101-7)
Supplement: Additional file 4: — Mycobacterium tuberculosis strains drug resistance profile. [file 13073_2014_101_MOESM4_ESM.txt]

name	drtype	rinh	rrif	rpza	remb	rstr	rcap	rkan	ramk	roflx	rlevo	rcip	reth	rpas	rcys	rtha	id
P1_ITL	S	s	s	s	s	s	s	s	s	s	NULL	s	s	s	s	s	6
P10_ITL	MDR	r	r	r	s	r	s	s	s	s	NULL	s	s	s	s	s	13
KZN_DS	S	s	s	NULL	s	s	s	s	NULL	s	NULL	NULL	s	NULL	NULL	s	1
KZN_XDR	XDR	r	r	NULL	r	r	r	r	NULL	r	NULL	NULL	s	NULL	NULL	s	16
M04_R0292	XDR	r	r	r	r	r	r	r	r	NULL	NULL	r	r	s	NULL	NULL	26
M73LQ	LDR	r	NULL	NULL	s	s	NULL	s	NULL	NULL	NULL	NULL	s	NULL	NULL	s	29
M95HiQ	XDR	r	r	r	r	r	NULL	s	NULL	r	NULL	NULL	r	NULL	NULL	r	32
R439HiQ	MDR	r	r	r	s	r	NULL	s	NULL	s	NULL	NULL	s	NULL	NULL	s	39
R451HiQ	MDR	r	r	r	s	r	NULL	s	NULL	s	NULL	NULL	s	NULL	NULL	s	40
CDC_601	LDR	s	s	s	s	s	s	r	s	NULL	NULL	s	s	s	NULL	s	41
CDC_603	LDR	s	s	s	s	s	r	r	r	NULL	NULL	s	s	s	NULL	s	43
CDC_609	S	s	s	s	s	s	s	s	s	NULL	NULL	s	s	s	s	s	49
CDC_610	S	s	s	s	s	s	s	s	s	NULL	NULL	s	s	s	s	s	50
GM_1503	S	s	s	s	s	s	NULL	NULL	NULL	NULL	NULL	NULL	NULL	NULL	NULL	NULL	60
T92	S	s	s	s	s	s	NULL	NULL	NULL	NULL	NULL	NULL	NULL	NULL	NULL	NULL	74
Haarlem	S	s	s	NULL	s	NULL	NULL	NULL	NULL	NULL	NULL	NULL	NULL	NULL	NULL	NULL	122
K_1	S	s	s	s	s	s	NULL	NULL	NULL	NULL	NULL	NULL	NULL	NULL	NULL	NULL	140
K_2	MDR	r	r	r	r	r	NULL	NULL	NULL	NULL	NULL	NULL	NULL	NULL	NULL	NULL	141
M01_R0450	LDR	s	r	s	r	s	s	s	s	NULL	NULL	s	r	s	NULL	NULL	20
