# Supplementary material for: A phylogeny-based sampling strategy and power calculator informs genome-wide associations study design for microbial pathogens
Source: Genome Med. 2014 Nov 15;6(11):101. doi: 10.1186/s13073-014-0101-7 (PMC4256898; doi:10.1186/s13073-014-0101-7)
Supplement: Additional file 6: — Campylobacter strain host specificity phenotype. [file 13073_2014_101_MOESM6_ESM.xlsx]

## Sheet: Sheet1
taxa	attrib1	attrib2	attrib3	ST-45
32	human	ST-45 complex	Generalist	I
55	human	ST-45 complex	Generalist	I
112	chicken	ST-45 complex	Generalist	I
4	chicken	ST-45 complex	Generalist	I
45	chicken	ST-45 complex	Generalist	I
57	chicken	ST-45 complex	Generalist	I
70	chicken	ST-45 complex	Generalist	I
128	wild bird / nonhost	ST-45 complex	Generalist	I
26		ST-283 complex	Chicken specialist	I
39	chicken	ST-45 complex	Generalist	I
52	cattle	ST-45 complex	Generalist	I
54	chicken	ST-283 complex	Chicken specialist	I
56	cattle	ST-45 complex	Generalist	I
79	chicken	ST-45 complex	Generalist	I
81	chicken	ST-45 complex	Generalist	I
82	chicken	ST-45 complex	Generalist	I
84	chicken	ST-45 complex	Generalist	I
90	cattle	ST-45 complex	Generalist	I
91	cattle	ST-45 complex	Generalist	I
92	cattle	ST-45 complex	Generalist	I
100	cattle	ST-45 complex	Generalist	I
102	cattle	ST-45 complex	Generalist	I
103	cattle	ST-45 complex	Generalist	I
104	cattle	ST-45 complex	Generalist	I
111	chicken	ST-45 complex	Generalist	I
114	chicken	ST-45 complex	Generalist	I
119	human	ST-45 complex	Generalist	I
124	wild bird / nonhost	ST-45 complex	Generalist	I
127	wild bird / nonhost	UN	Generalist	I
131	wild bird / nonhost	ST-45 complex	Generalist	I
181	chicken	ST-45 complex	Generalist	I
