# Supplementary material for: A phylogeny-based sampling strategy and power calculator informs genome-wide associations study design for microbial pathogens
Source: Genome Med. 2014 Nov 15;6(11):101. doi: 10.1186/s13073-014-0101-7 (PMC4256898; doi:10.1186/s13073-014-0101-7)
Supplement: Additional file 7: Table S1. — Campylobacter genes associated with host switching using the matched selection strategy and the proposed analysis. [file 13073_2014_101_MOESM7_ESM.xlsx]

## Sheet: Sheet1
Start Coordinate	Region	number of variants/locus across 8 pairs	Overlap with Sheppard et. al.
252696	bioF	219	0
252083	Cj0305c	120	0
1360368	Cj1523c	108	0
243940	surE	106	1
799390	aas	104	0
1069878	Cj1224	104	0
244717	Cj0294	93	1
7591	gltB	64	0
543939	Cj0631c	62	0
1104024	porA	61	0
22558	Cj0019c	61	0
1190670	Cj1345c	60	1
1514501	Cj1710c	60	0
917840	ileS	58	0
248671	modC	58	1
1529090	flgE	57	0
1475756	Cj1658	56	0
284815	uvrA	55	0
1357854	moeA2	54	0
1221057	Cj1373	52	0
20863	dsbI	52	0
1354491	Cj1515c	51	0
1367910	pgi	50	0
1355640	Cj1516	48	0
251396	bioC	47	0
1192065	dxr	45	0
1017451	omp50	45	0
1102383	Cj1257c	45	1
926426	lon	43	0
253839	bioA	42	0
920594	Cj1062	41	0
908117	mutS	41	0
250646	modA	40	0
131723	Cj0143c	39	1
1092105	guaA	39	0
191347	argD	37	0
1375974	Cj1543	36	0
18949	Cj0015c	36	0
1379220	Cj1548c	35	0
857943	Cj1006c	34	0
538214	hypE	33	0
1063563	Cj1219c	33	0
26155	Cj0022c	33	0
256044	Cj0310c	32	1
1189146	Cj1343c	32	0
856326	Cj1005c	32	0
1412087	Cj1584c	32	0
49126	typA	31	0
288553	trpE	31	1
1159127	pseI	31	0
697657	Cj0816	30	0
1032222	arsB	30	0
1218015	Cj1369	30	0
805291	secA	30	0
1520153	leuC	30	0
1043541	gatB	30	0
1359477	Cj1522c	29	0
237688	cheA	29	0
51259	fliK	28	0
1363341	purM	28	0
1216950	Cj1368	28	0
813577	Cj0949c	27	0
934083	Cj1083c	26	0
1184184	Cj1340c	25	0
130865	Cj0142c	25	0
1189662	Cj1344c	25	1
1105444	d J	25	0
27060	purB	25	0
152599	Cj0172c	25	0
1364331	coaE	24	0
1364937	dapF	24	0
933270	thiD	24	0
1107241	racS	24	0
537122	hypD	24	0
1373646	Cj1540	24	0
1349205	fdhC	24	0
1060905	Cj1215	23	0
1062270	Cj1217c	23	0
1366422	Cj1533c	22	0
1365687	Cj1532	22	0
283363	Cj0340	22	0
932007	hemD	22	0
932637	thiE	22	0
179018	Cj0199c	21	0
257469	Cj0313	21	0
256923	pth	21	0
855909	Cj1004	21	0
851019	Cj0999c	21	0
1085163	Cj1241	21	0
256386	Cj0311	20	0
1106569	racR	20	0
1416824	Cj1587c	20	1
289804	trpD	20	0
1369131	galU	20	0
1369956	acs	20	0
1372926	Cj1539c	20	0
1378770	Cj1547	20	0
542970	Cj0630c	20	0
1168351	neuC2	20	0
929840	proC	19	0
1479794	Cj1661	19	0
1375233	Cj1542	19	0
812689	Cj0948c	19	0
814990	Cj0951c	19	0
818702	purL	19	0
